# Supplementary material for: Differentiation of regions with atypical oligonucleotide composition in bacterial genomes
Source: BMC Bioinformatics. 2005 Oct 14;6:251. doi: 10.1186/1471-2105-6-251 (PMC1274298; doi:10.1186/1471-2105-6-251)
Supplement: Additional File 1 — There is an additional ZIP archive file OligoWords for BMC Bioinf.zip comprising following documents: OligoWords1.1.exe.py - a command line version of the program implemented in Python2.2 [28]. readme.doc - description of the project in Word97 format. pKLC102.fst- sequence of the plasmid pKLC102 [26] in FASTA format that may be used as a source data file for the program OligoWords1.1.exe.py (see readme.doc). random.fst - a randomly generated sequence comparable with one of the plasmid pKLC102 by length and mononucleotide content. The file is in FASTA format that may be used as a source data file for the program OligoWords1.1.exe.py (see readme.doc). [file 1471-2105-6-251-S1.zip › OligoWords1.1.exe.py]

import sys, os.path, string, tkMessageBox, array, math, time, shelve

# Add the current folder path to the system path
PathList = sys.path
str_Path = os.path.join(os.path.dirname(sys.executable),'SeqDB\\OligoWords')
Flag = 1
for CurrPath in PathList:
    if str_Path == CurrPath:
        Flag = 0
if Flag == 1:
    sys.path.append(str_Path)
# print sys.path
sys.path[:0] = ['../../..']

class Main:
    def __init__(self, ArgList):
        

        # ATTRIBUTES
        
        # arguments by default
        self.argv = {'task':'n0_4mer:D;n0_4mer:PS;n1_4mer:V;n1_4mer:GV',
                     'frame':8000,
                     'step':2000,
                     'path':'.',
                     'file':None,
                     'formate':'t',
                     'echo':'y'
                     }

        self.StartTime = None
        self.DataSet = None

        # Validator
        self.validator = Validator()

        # CONSTANTS
        self.symbols = {'GC-content':' %;',
                        'G/C-skew':';',
                        'A/T-skew':';',
                        'Pattern deviation':' %;',
                        'Absolute deviation':' %;',
                        'Pattern skew':' %;',
                        'Variance':';'}

        # IMPLEMENTATION
        self.initiate(ArgList)
        self.process()

    # METHODS

    # initiate parameters, take the list of comman line arguments. First argument always is the program name
    def initiate(self, ArgList):
        # make a copy of the argument dictionary
        argv = {}
        argv.update(self.argv)
        if len(ArgList) > 1:
            # assign values of given arguments
            for i in range(1,len(ArgList)):
                CurrArg = ArgList[i]
                Setting = string.split(CurrArg,"=")
                if argv.has_key(Setting[0]):
                    if Setting[1] == '':
                        showError("No value for '" + str(Setting[0]) + "' argument")
                        return None
                    elif Setting[1][-1:] == ",":
                        Setting[1] = Setting[1][:-1]
                    else:
                        pass
                    argv[Setting[0]] = Setting[1]
                else:
                    showError("Not appropriate argument '" + str(Setting[0]) + "'")
                    return None

        # validate settings
        result = self.validator.validateArguments(argv)
        if result:
            self.argv.update(result)

        # initiate object DataSet
        if self.argv['formate'] == "b":
            self.DataSet = {'Sequence name':'',
                            'Sequence link':'',
                            'Sequence description':'',
                            'Total sequence length':0,
                            'Locus length':0,
                            'Left border':0,
                            'Frame':0,
                            'Step':0,
                            'Time':'',
                            'GC-content':{},
                            'G/C-skew':{},
                            'A/T-skew':{},
                            'Pattern deviation':{},
                            'Pattern skew':{},
                            'Gene map':None,
                            'Variance':{},
                            }

    # process source data files
    def process(self):
        # get file list
        filelist = self.get_fileList()
        if len(filelist) == 0:
            return None

        # run cicle for all files in the list
        outdata = ''
        for file in filelist:
            fname = os.path.join(self.argv['path'],file)
            outdata = outdata + self.get_output(fname)
            if self.argv['file']:
                pass
            elif self.DataSet:
                # save binary file
                self.savebinaryfile(fname)
                outdata = ''
            else:
                outfilename = fname[:-3] + "out"
                outfile = open(outfilename,"w")
                outfile.write(outdata)
                outfile.close()
                outdata = ''
        # output into a common file
        if len(outdata):
            if str(self.argv['file']) != '':
                fname = str(self.argv['file']) + ".out"
            else:
                fname = "outfile.out"
            outfilename = os.path.join(os.path.join(self.argv['path'],fname))
            outfile = open(outfilename,"a")
            outfile.write("\n")
            outfile.write(outdata)
            outfile.close()

    # return list of ".fst" files in the current directory
    def get_fileList(self):
        l = os.listdir(self.argv['path'])
        rl = []
        for i in l:
            t = string.lower(i)
            g = string.rfind(t,".fst")
            if g >= 0:
                rl.append(i)
        if len(rl)<1:
            rl = None
        else:
            rl.sort()
        return rl

    # return requested data table for the sequence in the given file
    def get_output(self, fname):
        try:
            file = open(fname,"r")
        except:
            return None
        i = 1
        s = file.read(1)
        if s == '>':
            name = ''
            # retrieve sequence name
            while i > 0:
                s = file.read(1)
                if s == "\t" or s == "\n":
                    break
                name = name + s
        else:
            name = ''
        # retrieve input data as a text
        try:
            seq = file.read()
            string.replace(seq,'\n','')
        except:
            seq = ''
        file.close()
        if len(seq) == 0:
            return None

        self.StartTime = time.clock()        
        CurrTime = self.getCurrTime()
        print name
        seq = string.upper(seq)
        seqLen = len(seq)
        # dictionary of standard patterns
        StandardPatterns = {}
        if self.DataSet:
            self.DataSet['Time'] = CurrTime
            self.DataSet['Sequence name'] = name
            self.DataSet['Total sequence length'] = seqLen
            self.DataSet['Locus length'] = seqLen
            self.DataSet['Left border'] = 0
            self.DataSet['Frame'] = self.argv['frame']
            self.DataSet['Step'] = self.argv['step']
            output = ''
        else:
            output = ("# " + CurrTime + "\n# " +
                      name + "\n# Sequence length: " + str(len(seq)) + " bp.\n# Window: " + str(self.argv['frame']) +
                      "\tStep: " + str(self.argv['step']) + "\n#\n# Start\tStop\t")
        header = ''
        for task in self.argv['tasklist']:
            strSubtr = ' '
            if task['subtr']:
                strSubtr = '-' + task['subtr'] + "_" + str(task['wlength']) + "mer "
            if task['norm']:
                header = header + "n" + str(task['norm']) + "_" + str(task['wlength']) + "mer" + strSubtr
            header = header +  self.validator.tasks[task['task']]
            StandardPatterns[task['ID']] = None
            if self.DataSet:
                self.DataSet[self.get_TaskCategory(task['task'])][task['ID']] = {}
                # maximal number of digits in coordinates
                maxnumlen = len(str(self.DataSet['Total sequence length']))

        if self.DataSet == None:
            output = output + header + "\n"
              
        start = 0
        stop = self.argv['frame']-1

        while stop <= seqLen+self.argv['frame']:
            if self.argv['echo'] == 'y':
                print [start,stop]
            if stop > len(seq):
                locus = seq[start:] + seq[:stop-len(seq)-1]
                output = output + str(start) + "\t" + str(stop-len(seq))
            else:
                locus = seq[start:stop]
                output = output + str(start) + "\t" + str(stop+1)
            for task in self.argv['tasklist']:
                if self.argv['echo'] == 'y':
                    TaskStartTime = time.clock()
                    print task
                # define a standard pattern for a new task
                if task['task'] in ("D","GD","GPS","GRPS","GV","GRV") and StandardPatterns[task['ID']] == None:
                    oStdPattern = Pattern(task['wlength'])
                    oStdPattern.setPattern(seq, task['norm'])
                    StandardPatterns[task['ID']] = oStdPattern
                value = self.get_value(locus,
                                       self.validator.tasks[task['task']],
                                       task['norm'],
                                       task['wlength'],
                                       task['subtr'],
                                       StandardPatterns[task['ID']])
                if self.DataSet:
                    try:
                        value = float(value)
                    except:
                        value = float(value[:-1])
                    taskCategory = self.get_TaskCategory(task['task'])
                    DataSet = {'value':value,
                               'start':start,
                               'stop':stop,
                               'symbol':self.symbols[taskCategory]}
                    key = (maxnumlen - len(str(start)))*" " + str(start)+'-'+str(stop)
                    self.DataSet[taskCategory][task['ID']][key] = DataSet
                else:
                    output = output + "\t" + value
            if self.DataSet == None:
                output = output + "\n"
            start = start + self.argv['step']
            stop = stop + self.argv['step']
            if self.argv['echo'] == 'y':
                print "has been done in " + str(time.clock() - TaskStartTime) + " sec."
                print
                
        print "has been done in " + str(time.clock() - self.StartTime) + " sec."
        print

        return output
        
    def get_value(self, strSeq, mode, normalization, wlength, subtr, oStdPattern):
        # create a local pattern
        oCurrPattern = Pattern(wlength)
        oCurrPattern.setPattern(strSeq, normalization)
        oSubtrPattern = None
        if mode == 'GC-content':
            if len(strSeq) == 0:
                return 0
            GC = string.count(strSeq,'G') + string.count(strSeq,'C')
            return '%s' % (float(GC)/float(len(strSeq)))
        elif mode == 'G/C-skew':
            if len(strSeq) == 0:
                return 0
            G = string.count(strSeq,'G')
            C = string.count(strSeq,'C')
            print (float(G-C),float(G+C))
            return '%s' % (float(G-C)/float(G+C))
        elif mode == 'A/T-skew':
            if len(strSeq) == 0:
                return 0
            A = string.count(strSeq,'A')
            T = string.count(strSeq,'T')
            return '%s' % (float(A-T)/float(A+T))
        elif mode in ('Global distance',
                    'Global pattern skew',
                    'Global relative pattern skew',
                    'Global variance',
                    'Global relative variance') and normalization:
            oNormalizationTable = oStdPattern.getNormalizationTable()
            oCurrPattern.setNormalizationTable(oNormalizationTable)
        else:
            pass
        if subtr:
            s_normalization = int(subtr[1:])
            oSubtrPattern = Pattern(wlength)
            oSubtrPattern.setPattern(strSeq, s_normalization)
            
        if mode in ('Distance', 'Global distance'):
            distance = self.getPatternDistance(oCurrPattern, oStdPattern)
            s_distance = 0
            del oCurrPattern
            if oSubtrPattern:
                s_distance = self.getPatternDistance(oSubtrPattern, oStdPattern)
                del oSubtrPattern
            return '%s' % (distance-s_distance)
        
        elif mode in ('Pattern skew',
                      'Relative pattern skew',
                      'Global pattern skew',
                      'Global relative pattern skew'):
            PS = self.getOligoSkewness(oCurrPattern)
            del oCurrPattern
            s_PS = 0
            if oSubtrPattern:
                s_PS = self.getOligoSkewness(oSubtrPattern)
                del oSubtrPattern
            if mode in ('Pattern skew', 'Global pattern skew'):
                return '%s' % (PS-s_PS)
            else:
                ExpPS = self.get_expectedPS(len(strSeq))
                return '%s' % ((PS - ExpPS[0] - 2*s_PS)/(ExpPS[1]))
        
        elif mode in ('Variance',
                      'Global variance',
                      'Relative variance',
                      'Global relative variance'):
            oWordList = WordList(oCurrPattern.getWordLength())
            oWordList.setvalue(oCurrPattern)
            if mode in ('Variance','Global variance'):
                variance = oWordList.getVariance()
            else:
                variance = oWordList.getVariance(oCurrPattern)
            del oCurrPattern
            del oWordList
            s_variance = 0
            if oSubtrPattern:
                oWordList = WordList(oSubtrPattern.getWordLength())
                oWordList.setvalue(oSubtrPattern)
                if mode in ('Variance','Global variance'):
                    s_variance = oWordList.getVariance()
                else:
                    s_variance = oWordList.getVariance(oSubtrPattern)
                del oSubtrPattern
                del oWordList
            return '%s' % (variance-s_variance)
        
        else:
            print 'Error mode ' + mode
            return None
    
    def getPatternDistance(self, oCurrPattern, oStandardPattern):
        # get a word list for the standard pattern
        SWL = self.getWordList(oStandardPattern)
        SWL = SWL.getWordList()
        # get a word list for the current pattern
        CWL = self.getWordList(oCurrPattern)
        CWL = CWL.getWordList()
        # ranges the words in the standard and current patterns and sorts them alfabetically
        for wl in (SWL, CWL):
            wl = self.rankWordList(wl)
        wlength = oStandardPattern.getWordLength()
        return self.getDistance(SWL,CWL,wlength)
    
    def getOligoSkewness(self,oCurrPattern):
        # get a word list for the current pattern and its complemente
        CWL = self.getWordList(oCurrPattern)
        CWL = CWL.getWordList()
        CWL_compl = self.getComplement(CWL)
        # ranges the words in the standard and current patterns and sorts them alfabetically
        for wl in (CWL, CWL_compl):
            wl = self.rankWordList(wl)
        wlength = oCurrPattern.getWordLength()
        minDist = self.getStrandMinimalDistance(wlength)
        flg_BestHit = 0
        return self.getDistance(CWL,CWL_compl,wlength,flg_BestHit,minDist)

    # take pattern, standard list of words and mode, return ['word','pattern type'],
    # if take None, return current WordList
    def getWordList(self, oPattern):
        oWordList = WordList(oPattern.getWordLength())
        oWordList.setvalue(oPattern)
        return oWordList

    # wlist - list of word lists
    def rankWordList(self, wl):
        # ranges the words in the standard and current patterns and sorts them alfabetically
        wl.sort(self.sort_by_values)
        for j in range(len(wl)):
            # assigns ranges
            wl[j][3] = j
        # sort alfabetically
        wl.sort(self.sort_by_words)
        return wl
    
    def getDistance(self,wl1,wl2,wlength,flg_BestHit=1,MinDist=0):
        # set variables
        WordList1 = []
        WordList2 = []
        if len(wl1) == len(wl2) and len(wl1) > 0:
            for i in range(len(wl1)):
                WordList1.append([wl1[i][0],wl1[i][1],wl1[i][2],wl1[i][3]])
                WordList2.append([wl2[i][0],wl2[i][1],wl2[i][2],wl2[i][3]])
        else:
            return None
        if flg_BestHit == 1:
            WordList2_compl = self.getComplement(WordList2)
            WordList2_compl = self.rankWordList(WordList2_compl)
            sum2 = 0
            
        sum1 = 0
        ListToCompare = []
        # Calculate standard deviation and select strand if AutoComplement was checked
        WordNumber = 4**wlength
        for i in range(WordNumber):
            ListToCompare.append([WordList1[i][3],WordList2[i][3],None])
            sum1 = sum1 + abs(WordList1[i][3]-WordList2[i][3])
            if flg_BestHit == 1:
                ListToCompare[i][2] = WordList2_compl[i][3]
                sum2 = sum2 + abs(WordList1[i][3]-WordList2_compl[i][3])
        if sum1 == 0:
            Dev1 = 0
        else:
            Dev1 = sum1
            
        if flg_BestHit == 1:
            if sum2 == 0:
                Dev2 = 0
            else:
                Dev2 = sum2
            if Dev2 < Dev1:
                Dev = Dev2
            else:
                Dev = Dev1
        else:
            Dev = Dev1

        Dev = 100.0*(Dev - MinDist)/float((WordNumber*(WordNumber+1))/2.0 - MinDist)
        
        del WordList1
        del WordList2
        
        return Dev

    # return minimal distance (pattern skew) between DNA strands
    def getStrandMinimalDistance(self, wlength):
        if wlength%2 == 0:
            return 4**wlength - 2**wlength
        else:
            return 4**wlength
        
    def getComplement(self, wl):
        WordList = []
        for item in wl:
            WordList.append([])
            for val in item:
                WordList[len(WordList)-1].append(val)
        WordList.sort(self.sort_by_order)
        WordDic = {}
        WordNumber = len(WordList)
        c = 1
        for i in range(WordNumber):
            WordDic[WordList[i][0]] = [WordList[i][0],WordList[i][1],WordList[i][2],WordList[i][3]]
        for i in range(WordNumber):
            arWord = array.array('c')
            arWord.fromstring(WordList[WordNumber-i-1][0])
            arWord.reverse()
            try:
                WordDic[arWord.tostring()][2] = WordList[i][2]
                WordDic[arWord.tostring()][3] = None
                del arWord
            except:
                c = c+1
        NewWordList = WordDic.values()
        del WordList
        del WordDic
        return NewWordList

    def get_expectedPS(self, seqLen):
        return [100-95.24*math.exp(-2796.6/seqLen),100-98.66*math.exp(-652.27/seqLen)]

    def get_TaskCategory(self, task):
        if task == "GC":
            return 'GC-content'
        elif task == "GCS":
            return 'G/C-skew'
        elif task == "ATS":
            return 'A/T-skew'
        elif task[-1:] == "D":
            return 'Pattern deviation'
        elif task[-1:] == "S":
            return 'Pattern skew'
        elif task[-1:] == "V":
            return 'Variance'
        else:
            pass

    def getCurrTime(self):
        CurrTime = time.localtime()
        CurrTime = (str(CurrTime[3]) + ":" + str(CurrTime[4]) + ":" + str(CurrTime[5]) + " " +
                str(CurrTime[2]) + "." + str(CurrTime[1]) + "." + str(CurrTime[0]))
        return CurrTime

    def savebinaryfile(self, fname):
        # check filename extension
        tmp = string.split(fname,'.')
        if len(tmp) > 1 and tmp[len(tmp)-1] != 'mhh':
            ext = tmp[len(tmp)-1]
            fname = fname[:-len(ext)] + 'mhh'
        elif len(tmp) == 1:
            fname = fname + ".mhh"
        else:
            pass
        
        ofp = shelve.open(fname)
        ofp['mhh'] = self.DataSet
        ofp.close()

    # SORTING METHODS
    def sort_by_words(self, a, b):
        if a[0] < b[0]:
            return -1
        elif a[0] > b[0]:
            return 1
        return 0

    def sort_by_order(self, a, b):
        if b[1] < a[1]:
            return -1
        elif b[1] > a[1]:
            return 1
        return 0
    
    def sort_by_values(self, a, b):
        if b[2] < a[2]:
            return -1
        elif b[2] > a[2]:
            return 1
        else:
            if b[0] < a[0]:
                return -1
            elif b[0] > a[0]:
                return 1
            else:
                return 0
            

##############################################################################################################
class Validator:
    def __init__(self):
        pass
        # ATTRIBUTES
        self.MinimalLength = {
            7:295000,
            6:74000,
            5:18500,
            4:4600,
            3:1200,
            2:300
            }
        self.tasks = {'GC':'GC-content ',
                      'GCS':'G/C-skew ',
                      'ATS':'A/T-skew ',
                      'D':'Distance ',
                      'GD':'Global distance ',
                      'PS':'Pattern skew ',
                      'RPS':'Relative pattern skew ',
                      'GPS':'Global pattern skew ',
                      'GRPS':'Global relative pattern skew ',
                      'V':'Variance ',
                      'GV':'Global variance ',
                      'RV':'Relative variance ',
                      'GRV':'Global relative variance '}

    # METHODS
    def validateArguments(self, ArgList):
        ArgList['tasklist'] = []
        # check tasks
        Tasks = string.split(ArgList['task'],";")
        LengthLimits = []
        for TaskId in Tasks:
            Values = string.split(TaskId,":")
            if len(Values) == 1:
                Values = [None,Values[0]]
            elif len(Values) == 2:
                pass
            else:
                showError("Wrong task: '" + str(TaskId) + "'.\nMust be like 'n0_4mer:D'")
                return None
            
            SuperTask = string.split(Values[1],'-')
            if len(SuperTask) > 2:
                showError("Wrong task: " + str(SuperTask) + "\nMust be " + str(self.tasks.keys()))
                return None
                
            Task = SuperTask[0]
            if len(SuperTask) == 2:
                Subtr = Values[0][:2]
                try:
                    n = int(Subtr[1:])
                except:
                    showError("Wrong setting for subtruction: " + str(Subtr) + "\nMust be in range n0...n7")
                    return None
                if Subtr[0] != 'n' or n > 7:
                    showError("Wrong setting for subtruction: " + str(Subtr) + "\nMust be in range n0...n7")
                    return None
            else:
                Subtr = None
            if Task not in self.tasks.keys():
                showError("Wrong task: " + str(Task) + "\nMust be " + str(self.tasks.keys()))
                return None

            if Values[0]:
                Type = string.split(str(Values[0]),"_")
                if len(Type) != 2:
                    showError("Wrong type: " + str(Values[0]) + "\nMust be like 'n0_4mer'")
                    return None
                
                Norm = str(Type[0])
                if len(Norm) != 2 or Norm[0] != "n":
                    showError("Wrong type: " + str(Values[0]) + "\nMust be like 'n0_4mer'")
                    return None
                try:
                    Norm = int(Norm[1])
                except:
                    showError("Wrong type: " + str(Values[0]) + "\nMust be like 'n0_4mer'")
                    return None
                
                Wlength = str(Type[1])
                if len(Wlength) != 4 or Wlength[1:] != "mer":
                    showError("Wrong type: " + str(Values[0]) + "\nMust be like 'n0_4mer'")
                    return None
                try:
                    Wlength = int(Wlength[0])
                except:
                    showError("Wrong type: " + str(Values[0]) + "\nMust be like 'n0_4mer'")
                    return None
            else:
                Task = Values[1]
                Norm = None
                Wlength = 4
            
            # add task to the task list
            ArgList['tasklist'].append({'task':Task,'norm':Norm,'wlength':Wlength,'subtr':Subtr,'ID':TaskId})
            LengthLimits.append(self.get_MinimalLength(Wlength))

        # check frame sizes
        if ArgList['frame'] == None:
            ArgList['frame'] = min(LengthLimits)
        else:
            try:
              ArgList['frame'] = int(ArgList['frame'])
            except:
                showError("Wrong value for the sliding window size: " + str(ArgList['frame']))
                return None
            
        if ArgList['frame'] < min(LengthLimits):
            result = showError("The sliding window size must be at least " + str(min(LengthLimits)) + " bp.")
            return None
        else:
            pass

        # check step size
        if ArgList['step'] == None:
            ArgList['step'] = ArgList['frame']/2
        else:
            try:
              ArgList['step'] = int(ArgList['step'])
            except:
                showError("Wrong value for the step: " + str(ArgList['step']))
                return None

        if ArgList['step'] <= 0:
            result = showError("The step must be a positive integer.")
            return None
        elif ArgList['step'] > ArgList['frame']:
            showError("The step " + str("The step " + ArgList['step']) + " bp is longe than the window.")
            return None
        else:
            pass

        # check path
        ArgList['path'] = os.path.join(ArgList['path'])
        if os.path.exists(ArgList['path']):
            pass
        else:
            showError("The path " + str(ArgList['path']) + " does not exist")
            return None

        # check formate
        if ArgList['formate'] not in ("t","b"):
            showError("Wrong file formate " + str(ArgList['path']))
            return None
        elif ArgList['formate'] == "t":
            # in binary mode every output data are saved in a separate file
            ArgList['file'] = None
        else:
            pass

        return ArgList
    
    # ACCESSIONS
    def get_MinimalLength(self, n):
        return self.MinimalLength[n]

    def get_TaskCategory(self, task):
        return self.tasks[task]

###############################################################################################
class Pattern:
    def __init__(self,wlength):
        # ATTRIBUTES
            # Number of words in collection
        self.TotalWordNumber = 0
            # Word length
        self.wlength = wlength
            # Collection of words: word name like {'AAAA' : [real number, expected number, word spreading]}
            # Deviation is measured in values of expected standard deviation calculated by regression
            # equation for given word length and sequence length
        self.words = {}
            # AGCT-box
        self.boxAGCT = {'A':0,'G':0,'C':0,'T':0}
            # Type of normalization
        self.type = 0
            # object NormalizationTable
        self.oNormalizationTable = None
            # Number of segments
        self.segment = 1
            
        self.initiate()

    # METHODS
    # initiate words
    def initiate(self):
        # Fill in the generic pattern with words
        pmlib = PatternMethod()
        WordList = pmlib.getWordList(self.wlength)
        for i in range(len(WordList)):
            # word data [real,expected,regularity]
            self.words[WordList[i]] = [0,0,None]

    # Accession methods
    def setPattern(self, strSeq, normalization=0):
        # set mononucleotite matrix
        self.setMatrix(strSeq)
        # Calculate expected and real numbers of words: [real number, expected number]
        self.setWordStatistics(strSeq)
        # set normalization table and expected number of words
        if normalization:
            WordFrequencies = {}
            if normalization == 1:
                WordFrequencies.update(self.boxAGCT)
            else:
                oNormPattern = Pattern(normalization)
                oNormPattern.setPattern(strSeq)
                for word in oNormPattern.getWordList():
                    WordFrequencies[word] = oNormPattern.getWordFrequency(word)
                del oNormPattern
            oNormalizationTable = NormalizationTable(WordFrequencies)
            self.setNormalizationTable(oNormalizationTable)
            self.setPatternType(normalization)
        else:
            self.oNormalizationTable = None
            self.setExpectation()

    def setExpectation(self):
        wordlist = self.getWordList()
        pVal = float(len(wordlist)/self.TotalWordNumber)
        for word in wordlist:
            if self.oNormalizationTable:
                pVal = self.oNormalizationTable.getWordLikelihood(word)
            self.words[word][1] = pVal*self.TotalWordNumber
    
    def setMatrix(self, strSeq):
        # Calculate numbers of A, G, C and T in the sequence and assign values to the 4-cell table boxAGCT
        letters = self.boxAGCT.keys()
        for l in letters:
            self.boxAGCT[l] = float(string.count(strSeq,l))/len(strSeq)
        return 1

    def setWordStatistics(self, strSeq):
        keys = self.words.keys()
        badWords = ''
        # total number of words
        self.TotalWordNumber = len(strSeq) - self.wlength
        # real number of words
        WordPosition = {}
        for i in range(self.TotalWordNumber):
            word = strSeq[i:i+self.wlength]
            try:
                self.words[word][0] = self.words[word][0] + 1
                # set statistics for word spreading
                if self.words[word][2]:
                    distance = i - WordPosition[word]
                    WordPosition[word] = i
                    self.words[word][2]['Sum 1'] = self.words[word][2]['Sum 1'] + distance
                    self.words[word][2]['Sum 2'] = self.words[word][2]['Sum 2'] + distance*distance
                else:
                    WordPosition[word] = i
                    self.words[word][2] = {'Sum 1':0,'Sum 2':0,'Start':i}
            except:
                if string.find(word,'*') == -1:
                    badWords = badWords + word + '; '
        return badWords
            
    def getWordLength(self):
        return self.wlength

    def getSeqLength(self):
        return self.TotalWordNumber + self.wlength

    def getWordList(self):
        return self.words.keys()

    def getRealNumber(self, word):
        return self.words[word][0]

    def getNormalizedValue(self, word):
        return self.words[word][1]

    def setNormalizationType(self, val):
        self.NormalizationType = val

    def getNormalizationTable(self):
        return self.oNormalizationTable

    def setNormalizationTable(self, oNormalizationTable):
        del self.oNormalizationTable
        self.oNormalizationTable = oNormalizationTable
        self.setExpectation()

    # pattern (normalization) types: 0, 1, 2 ...
    def setPatternType(self, type):
        self.type = type

    def getPatternType(self):
        return self.type

    def getRegularity(self, word):
        N = self.words[word][0]-1
        if self.words[word][2] == None:
            return ''
        elif N <= 2:
            Mean = 0
            StdDev = 0
            k = 0
        else:
            Sum1 = self.words[word][2]['Sum 1']
            Sum2 = self.words[word][2]['Sum 2']
            Mean = Sum1/N
            StdDev = math.sqrt((Sum2 - Sum1*Sum1/N)/(N - 1))
            k = math.sqrt(2*N)*(Mean-StdDev)/Mean
        return str(Mean) + "\t" + str(StdDev) + "\t" + str(k) + "\n"

    def getMeanWordNumber(self):
        return self.TotalWordNumber/len(self.words.keys())

    def getNucleotideFrequency(self,letter):
        return self.boxAGCT[letter]
    
    def getWordFrequency(self, word):
        return float(self.words[word][0])/float(self.TotalWordNumber)

    def getAGCT_proportions(self):
        boxAGCT = {}
        seqLen = self.getSeqLength()
        for l in self.boxAGCT.keys():
            print self.boxAGCT[l]
            if self.boxAGCT[l] < 1:
                boxAGCT[l] = int(self.boxAGCT[l]*seqLen)
            else:
                boxAGCT[l].update(self.boxAGCT[l])
        return boxAGCT

    def has_regularity(self):
        wl = self.getWordList()
        if len(wl) > 0:
            return self.words[wl[0]][2]
        else:
            return None

    # return a copy of the current pattern object
    def copy(self):
        oPattern = Pattern(self.wlength)
        oPattern.TotalWordNumber = self.TotalWordNumber
        oPattern.wlength = self.wlength
        oPattern.words = self.words
        oPattern.boxAGCT = self.boxAGCT
        try:
            oPattern.segment = self.segment
        except:
            oPattern.segment = 1
        try:
            oPattern.NormalizationType = self.NormalizationType
        except:
            oPattern.NormalizationType = None
        return oPattern
    
    def __add__(self,other):
        if self.wlength != other.wlength:
            print 'first: ' + str(self.wlength)
            print 'second: ' + str(other.wlength)
            print 'Error in Pattern.__add__()'
            return None
        result = Pattern(self.wlength)
        # set normalization type
        result.NormalizationType = self.NormalizationType
        # sum and recalculate values
        result.TotalWordNumber = self.TotalWordNumber + other.TotalWordNumber
        for w in self.words.keys():
            # sum real and expected word numbers
            result.words[w] = [0,0,None]
            result.words[w][0] = self.words[w][0] + other.words[w][0]
            result.words[w][1] = self.words[w][1] + other.words[w][1]
        for l in ['A','G','C','T']:
            result.boxAGCT[l] = (self.boxAGCT[l]*(self.TotalWordNumber + self.wlength) +
                                 other.boxAGCT[l]*(other.TotalWordNumber + other.wlength))/(result.TotalWordNumber +
                                                                                            result.wlength)
        return result

    # Sorting methods
    def sort_by_ranks(self, a, b):
        if a[0] > b[0]:
            return 1
        elif a[0] < b[0]:
            return -1
        else:
            return 0

###################################################################################################################
class WordList:
    def __init__(self,wlength):

        # ATTRIBUTES
        self.wlength = wlength
        self.wordList = []
        # Create library of pattern setting methods
        pmlib = PatternMethod()
        # Create list and dictionary of the words
        for i in range(4**self.wlength):
            word = pmlib.getNextWord(self.wlength)
            CurrWord = ['',0,0,None]
            CurrWord[0] = word
            CurrWord[1] = i
            self.wordList.append(CurrWord)

    # METHODS
    def setvalue(self, oPattern):
        normal_expect = oPattern.getMeanWordNumber()
        for item in self.wordList:
            value = oPattern.getRealNumber(item[0])
            # set word frequencies
            item[3] = oPattern.getWordFrequency(item[0])
            if oPattern.getPatternType():
                # normalized patterns
                # expected number of word
                expect = oPattern.getNormalizedValue(item[0])
                # correction for the letter inequivalence
                if expect == 0:
                    expect = 1
                item[2] = float((value - expect)/normal_expect)
            else:
                item[2] = float(value - normal_expect)/normal_expect
        return 1

    def getWordList(self):
        return self.wordList

    def getLength(self):
        return len(self.wordList)

    def getVariance(self,oPattern=None):
        sum = 0
        sum_sq = 0
        N = len(self.wordList)
        for i in range(N):
            sum = sum + self.wordList[i][2]
            sum_sq = sum_sq + self.wordList[i][2] * self.wordList[i][2]
        var = (sum_sq - sum * sum/N)/(N - 1)
        if oPattern:
            normstdiv = self.get_NormStDiv(oPattern.getWordLength(),oPattern.getSeqLength())
        else:
            normstdiv = 1.0
        return var/normstdiv

    def get_NormStDiv(self, word_length, seq_length):
        return 1.0

##############################################################################################################
class PatternMethod:
    def __init__(self, method="BOXAGCT"):
            # Method
        self.CurrMethod = method
            # Current word
        self.Word = ""
            # The letter of the word in focus
        self.Cursor = None
            # State of the word processing by any function
        self.flg_State = 0
            # Dictionary of methods of oligomer plot arrangment
        self.Methods = {}
            # Dictionary of letter functions 
        self.LetterFunk = {}
        
        self.setDictionary()

    # Methods
        # Block of functions for method BOXAGCT
    def A_BOXAGCT(self):
        self.changeLetters("G","C",self.Cursor)
        self.flg_State = 0       

    def G_BOXAGCT(self):
        self.changeLetters("A","C",self.Cursor)
        if self.Cursor >= 0:
            self.Cursor = self.Cursor - 1
        else:
            self.flg_State = 0
            
    def C_BOXAGCT(self):
        self.changeLetters("T","A",self.Cursor)
        if self.Cursor >= 0:
            self.flg_State = 0
        else:
            self.Cursor = self.Cursor - 1

    def T_BOXAGCT(self):
        self.changeLetters("C","A",self.Cursor)
        self.Cursor = self.Cursor - 1
 
    def changeLetters(self, a, b, position):
        if position >= 0:
            self.Word = self.Word[:position] + a + self.Word[(position+1):]
        else:
            if position == -1:
                self.Word = self.Word[:position] + b + self.Word[:(position+1)]
            else:
                self.Word = self.Word[:position] + b + self.Word[(position+1):]

    def setDictionary(self):
        # initialisation of dictionary of functions for method BOXAGCT
        self.LetterFunk["A"] = self.A_BOXAGCT
        self.LetterFunk["G"] = self.G_BOXAGCT
        self.LetterFunk["C"] = self.C_BOXAGCT
        self.LetterFunk["T"] = self.T_BOXAGCT
        self.Methods["BOXAGCT"] = self.LetterFunk

    def getNextWord(self, wlength):
        if self.Word == '':
            self.Word = "A"*wlength
        else:
            # create new word
            self.Cursor = wlength - 1
            self.flg_State = 1
            while self.flg_State == 1:
                self.Methods[self.CurrMethod][self.Word[self.Cursor]]()
        return self.Word

    def getWordList(self, wlength):
        if wlength != 0:
            self.Word = ''
            wordList = []
            for i in range(4**wlength):
                wordList.append(self.getNextWord(wlength))
            return wordList

###################################################################################################################
# words is a dictionary {'word':frequency}
class NormalizationTable:
    def __init__(self, words):
        
        # ATTRIBUTES
        self.words = words

    # METHODS

    def getWordLikelihood(self, word):
        frame = len(self.words.keys()[0])
        pVal = self.words[word[:frame]]
        subword = word[1:frame]
        subset = self.setSubset(subword)
        start = 1
        stop = frame+1
        while stop <= len(word):
            pVal = pVal * subset[word[start:stop]]
            start = start + 1
            subword = word[start:stop]
            subset = self.setSubset(subword)
            stop = stop + 1
        return pVal

    def setSubset(self, subword):
        subset = {}
        wordlist = self.words.keys()
        TotalLikelihood = 0
        for word in wordlist:
            if subword == word[:len(subword)]:
                subset[word] = self.words[word]
                TotalLikelihood = TotalLikelihood + subset[word]
        SubSet = {}
        SubSet.update(subset)
        keys = SubSet.keys()
        for key in keys:
            if TotalLikelihood:
                SubSet[key] = SubSet[key]/TotalLikelihood
            else:
                SubSet[key] = 0
        return SubSet

###################################################################################################################
# GLOBAL FUNCTIONS
# Get list of values and return [mean value,standard deviation]

def getMeanAndStDev(DataList):
    sum = 0
    sum_sq = 0
    N = len(DataList)
    for i in range(N):
        sum = sum + DataList[i]
        sum_sq = sum_sq + DataList[i] * DataList[i]
    val = (sum_sq - sum * sum/N)/(N - 1)
    stdev = math.sqrt(val)
    mean = sum/N
    return [mean,stdev]
    
def showError(message):
    print ("Error! " + str(message))


if __name__ == "__main__":

    MainWin = Main(sys.argv)
