# Supplementary material for: Differentiation of regions with atypical oligonucleotide composition in bacterial genomes
Source: BMC Bioinformatics. 2005 Oct 14;6:251. doi: 10.1186/1471-2105-6-251 (PMC1274298; doi:10.1186/1471-2105-6-251)
Supplement: Additional File 1 — There is an additional ZIP archive file OligoWords for BMC Bioinf.zip comprising following documents: OligoWords1.1.exe.py - a command line version of the program implemented in Python2.2 [28]. readme.doc - description of the project in Word97 format. pKLC102.fst- sequence of the plasmid pKLC102 [26] in FASTA format that may be used as a source data file for the program OligoWords1.1.exe.py (see readme.doc). random.fst - a randomly generated sequence comparable with one of the plasmid pKLC102 by length and mononucleotide content. The file is in FASTA format that may be used as a source data file for the program OligoWords1.1.exe.py (see readme.doc). [file 1471-2105-6-251-S1.zip › RANDOM.FST]

>random
TGAACCCATCCTGGCGCACCCAGTGTCAACGCGCTACCATTTCCAGATGCTCTTAAGAGAAACAACCTGCGGAGCTGCTCCATATACGCGAGGCCATGGAATTTTAGGTCCTAGCCTCTCTCTCGCTCGTTGGGTTCGCGAGAATCCGGGAAGATCGGGCAACCATGCCATAAGGCTGTTAGAGACCAGAGGTCCGAGTAAGGCAATTTCTGGGGCGGGTTGCATCGACTACCAGCGCCCTCAACACACCCTCGGCCTCTCGGTCCCCTTAAGCTTTATGTACACCCTGTGGTCCGCCTGAGGTTGGGATGATTTTGGCTACCTAAGGGGTCAGCTTGTTTCTGCGTTTGAGGTCTACCCAACGGAGACGCGAGCGTTGGGCAAGCCAGAGACTGGCGGGGCGGGCGCCGAGCAGGGACGCCTGGAGGCAGTTGGGATCCTTAATATAACAAGAGGAGGGCGCCCAGGGACCCCATCGGGTCGCCGTGGCTGCTGAAGACGCCCCGCCAAGCGTATGAAACGGAAGGTACATACAAAAAACCACTCTGTGTTCCAGTCCGCTCCCGATTGCCTCTAGGAGCCGACCGCGCCGCGATCGGCCTCCGGCGTGCCTCGCGGATTCTAGTGGCCCTTATCGATTGGAGGGCGGCTACCAGGGGAAATTGGGTCTCCGCGGAACTACACAGTGACTCTATTCCCTGCAACGTCCGTGTACCCTGCGCACCTGACTCTGGCCGCGAGGGAGCAGTTCAGACTCCCCGTGTACCTGCACAATGGCGTCGCTGCGAAGAACAACAGGAGGAACACCGCCCGCATATTATGAAGGATGCTTGTTTGTAGGTCCCTTGTTGACACTGGGAGACGGGGCATTCTAACCAAAGTTGCTCTATGGCCCCTTTAGTATGAAGCGGGCGGATTTCTTTAGATCCGGGTGGGTGCTCTGATCAAGCTGGGTGCGCCTACTTCTTCAACTGGGCTTCGTCTGCCCGGTACACGCCTTGCTCTACCGCTGCTCAGGCCGTCGCATGATTACGCACACACATCCGCCCACCTGCCGCCTAACGGTGCCCCCGCTAATTTCCTCGACCCCACAAACACAACGCACTGGGTGGCGGCCGCACGGCGTGAAACACGTGTAATGGCCCGGCTAATAGGCCCCCTCTTTGGCTAGGGGCCTCCACAAGTTCAGCTCCCCAGCATCGGCCGACACTCACCGATCCCGGAACAGTTGGAACCCAACCGTAGGCCTCTCATCCCGTACCGAGCGACGGTCTGACAGCCGTTAATGCTTCGTAGTTAGAAGTTTACTTACCGTGCGGGCGTAGAGAGTACCATGGGGTTACCTGGTAGGCGAGTGGGAGCGCGCAGGCCGGGCGCGGTCCGGCCTCGTAACCCGACGCCGCCCAACGCCTATAAACTGTGATGGGCCCTAAGACCACTTGCCGGACTGAAAGGGTCCGCTCCATCGCGTTGTAGCGCTCGTCCTAATAAGCTTGCGTAGCCGGGGAAGCGGAACCAGGACCCTGGGGGCACATGGTTCCCGGTACCGCCCCGCTACTTATGGCGTCACGTTGTTATTCCAACTCCCGATGTGTACCTTCGTAAATCCGTCCTCCACCTCGTACAAGTCCAGCGGGCACGGAGGGTGCTGGATCCCTGTTTTTAGAAGGACCGCTAGTCTTCGACGCGACTACGACAAGCTCGAACTTCACGCGCCTACAGACGCGTTTGTGAACTCGCCGGGCCTTAAACCCAGGTCCTCGCCATGGACTTCCGCCAGGCCGGCGCACTGGAGGTCTTAGTCTTAGACCCGCCCTGCTGTCCAGGCTATCCAAGTAAGGTGCTGGAAGACGAAGCACAGTCCCCGGGGTTCTGGCTACCACTCAGGGCGATCAGCGAAAGCCCCTCTAACAAGCACCTCCTTCAGCCGCATCGAATAGCCTGTTCTAAGTTCGAGGCACACTTCGCGGACCACCGCGTGGAAGGCTTGCCCAAAGCCACCTACGGGAGCATATCAGGCAACGCTCATCAGGCGGAACCAAATGTTGCACAGCAAAATTGCGCAAGTGAACCTGGTCATACCCTACTTCTCCCAGAGAACTGTGTACACGGCTGACCTGACGGCTCGTACCTCCCAGTCTACCGGTTAGCCGGGGGAGACTACAGGTGAGAGTGCCAATGGACAACCAGCGCCCTCATAAGCTTGGGATGATACTACCCGCTATCCGGCCCCCGTCCGAGCTACGCGGGAGCAGGGAGCGGTGGACGAGACCCCAAGGGGTAACCGCACTGTTCCGCCCATCATTTTCACGGACACCGGGCGCTGCCGCTCGGCTGCCACGCAATCTAGGGAGTGGCCGGCCCGCTAACTTGTGCTATCGGCCCGCGGGCACGTACGGAATATATTTCGGTCACTACGCGTCAATCCCGCTTATCCATGCCAGCCACACCGTTTTAGCGGACCCGCCGTATCATGCCACCTGAGCAATACGACAAGACCGACCAGCTGGTCGCAGAAGGATTGGCTCATTCTGGAGATCACAACAGTCTGGGATGGCTAACACCGCCCGGCGTCCGAGGCCAGAGATGGTTAGCGAGTCGGGCTTACGGATCGGACATGTCGGCCGCAACCTTGTTAGCCTCTTATGATGAGTGGCGGCCGGATATGGAGCAATCTGTTTGATGAGGTCCTTTAGGAATGCGGCCCGCGTCTGCACGAGCGAGGAGGGTACTGCTCATTTGAATCACATAGTTTGCCCCCCACCGTCACCATCTCCCTCCCCAGTTACCAATTCGGCAATCCGGAAAGGCCGCGGATCGGGAACAGACCCGCAGTGCAGAGACTCCCTGGGCGTCTGATAGTGTCGACCAGAGCTCGGTCGTAGATACTCCCCTACTCGATTCGACCGATAAGGTTCAGCAACACCCGCCGAGTGAATGCGCGGATCAATACAAGCCCGGGTCGTGCAGATATCTCTCTCTGCGATGTGGTAACAACGGCTCGCCTTGTAGCCTGTGGTGTGCGCACAAGGCCCGAAAGAGTAGGAGGCGTCTCGACACTCGGCAGGTCGAGTGCGCAGTGGCCCGCCGATAGCGACGGGATTATGATGCTGAACGCCCGGGCTCCCGGTCACCTCAGGTGTAGTTGCAGTAAAGCCGTGCGGACACTTCTGGTCCGCGGATACGGGATTTAAGCCCCCTCGATACTCAAAGCCTTCACCAACGCGCCGCGACTTCCATGTCTCCCCGTTGAAATGTAGGCCTGGACGAGCAGCGTGGCCAAAACGTTTAGGGGGTCCCCGCACCCCCGGGCGCGAGGGGCCCGTGCGCCAAGATATGAGTGTCCCGCCGTCGGTATCTTTCCCGCGCACCCGTCCGGCGTCGGTAACCCTGGAGAAGGACCGCCCCGTCATATCTAATAACGGGCTTTCTTGAGGACACTCGGGAAGGCGCCACGCCGTAAGATACCACATTACTGAGCCGGTGGCATCGGCCCCCGGAAAGCCCTTATCCCAGAGTCGTACCAACCACCCACGAGGTGCCCCGGGCTCTTGTGAAAAGTTGTACTACCGGGCCCAGTATATCGCTATCGCCGGCACTGGCACGTGTCAGTGGCCCCACCATCCCCCGCACCGATTGCCCCCCCTTCTCCCCGGCCCCCTACCAGGTTGCGTACCCACCCCTCGGGCTCATCCGGGACCATCATACGAACAGTTCGGCCACCCCGAGCTACAAAAGCTTCCCAGGCGCTCCGTTTTTTCCCGTTATTCTCCTACGCTATTCGCCTCGAGAAAAACCTGCCAGATGGTGCCTGGACCGACTTTCGCGGATTGCAGTCCAGAGCGTAGCCATGTGCCGTCTAGATAGCTCGCGCGAACCGCGTAACGTGTAAGGAAGCTGGCACTAACCTGACCCTTCGACCGGGATACGCGAGATGAGCGACAGAGCTGCAATGTCTTATTACCCGACCGCACTGGGTCAGAGCCAAATTAAATCAGTCTATGCTTAACCAAAGCACGTGCCGTAGTTTTCCGCGCTGGTTTAGCGTCCTCGGTAATGTTTCCAAGTTGGGGTCTAGGCAACGGTTCCCGCGGGCCCAACTAAAGGAACCGACCAGTCCCTTTCCCCGCAGGAGTCCAGAGGGTCTTCACCCCAAAGTAACTGATGACGACTCGATGACCGTCGGGCCGTCCCGTCGTATCGAGGGCATGACCTTGCTAGCTGACATCCGACTTGAAATCTGGGTTCCGGGCTACAGGTGGGGTGAGTCCGGTAGGCCTTTAATTGTCTCTCGTCTGACCGTGCGTCTGCCAATAGGTAGCGCTCACACCATGTAAACCGTTCGTTAAGCCCAGGCGGCCGCGGTGCCCTTACCCGCGGGAATACTCACGGGCCCAATGGGCGCGATCACGTCTCGACATAGCGTGGATTTCCGCGTCTAACGGCATTGGACTCGTGCAGCTTGACTCATCCAAACAGCTGACTATCCTCAACACGTAGGTGGAAGAGCACCCCGTGTTGCCCTGGATTGGCGCATCACTGGGTTGCGGCCGATGGGGCCGCATGATCGACCCCCCATCGCTCACAGGGGGCTACCTCCTTGCGCCAAGTATCTTTAACTACAATCTTACTGTCTATGCGGCCGGGTCCTCTGGTAGAGGAATGTCCCTTAAAGTAGGGGCGCGGACCGCGGTAGCGCCCTAGAGTGGCCGGAGCGTGAGACGCTGGTGTTCTGTCGCCTCGAGATCCCAGGCTATCCAGGGTCCACTTTGGCTCTAGGACCGTAGATACGCGGCGGTTATATTCGGGCAAATCTTCGAGCCGATGCTTCGACGAACGAAGGAGATCGTGGACTTGATTTCACTTGGCCGGGCACCGTGTTCGTTGGCTCGAAAGTGAGAGCTGCCTCTACCGAAATGAGATTTCTTGAGGTGCGAACTACGCGGGGGATGGTTACAGGGATCCGCACCGGGGTGCGACGGCCAGCGTACTTCGTACACTCATAAGGAAGCTGAGCGACCACACCACTGTGGCGACCACGGGCCCCTTATCGGGCGATCCGATCCAGCTCCGTAGTACCGCGTGCGCCTGTTCGCAGCCCTCGCGTCTAACTAGACCCACGTCCTACCCCCGTGCCGCGATCCTGAAAGACCCTTGGTCCCGGCGACAGCCGGCAGAGGCTTAGCCTTACAACAAACGATGGCGGAGCGGCCTACCGGCACCGTGCGAGAGTCACTCGCAGGGAACACTCATCCCTGGTAACGGTCGTAGGCACGGCACCCTCGCGGACTACTGTTTCGCCTCTGCTCCTACCCTGACTCCTAGCTAATGTTTTAGCCCATGCCTGGCGGATCTACTCGTACTTCCGTCATGTAGTCAAGTCACACCGAACACAGGAAAGCCTAACGTTACAGGAGAGGCCTACCACCCGGGCTTTTGGCGCTGGCTGTTCGTTCCGGGGTAGGGGTGGCGTATCGGGACACAACCGGGCGGCGGCGCGAGGGCTTCTGTTCACAACACGCCCTCGATTTGCCGTCACAGCACTTACTAACGGAATTGGGGCATGGGGTAGCCATCAGTCCAGAGGTGCACGCGGAGCCCACCTCGATAGGTCACGCATCGCCCGAGAACCGTCTTACTGGGCTAGCCGTTAATAGTGACACTGTTGCTGCAATGTTATCCCGTTAGACGGCCACATCCCGTGAACGGCCGCAGGGGTCATCCAGTACAGGGACTTTTCTCCCAATCCACCCAAGTCGCTGGGTTACGACTCAGTCGCTTGCGGCGCAGCCACGTGTTGCGCCCCAAGGCTGCCGTCCTCTGGGGGGGTGAGCTGAACCGCTCGCGTTACCGAGTCGTCTCTCGATCAAACTGGGGTCCCTCCGTGTGGCTCTAGGGCCCTACGATAGCGCAGGGTACGCATCACCTGAGTTTGCACGCAGAATCTAGAGGTACCTGGGGGGCGATCCAAGAGGGGATGTGATCGTCCTTTAGTTCAGCCCGGGCGTGCCGTGCAACGGGCATTAAGCAATCTCCATGGGTATGACCAAGCAGGTAGATACTCGCGTAACACGCTGAGTGAGCCGTGTCTCGTCTTAATCAGGTGTCCAGTGTGCCCGGGTCCCCTACGGAAAGACGATCAGGATCGTTCAGCCCCCCATGTGCCCGCCACAGAGATTGTACAAATCAATCCCTACTTCACAACCATGCGTGTGGCTAGACGGCGCAGTACCCGTCGAGGGCAGAGGGAACAGGCCAATTCGACCCCGGTCGGTCGACCCCGTATTGCGCGGGCTGTAGACTGCCGGTAGCTCGTGGAAATGACACCAGGTTGTCGATACCCCCCTGTTGCGAGGCTCTAAACACGTCACGCTTCTTGGGACGCTCATGCAGTTAGTGCCCCCCAGCTCCGGGTCAAGGGATCCGGGGGTACCACGATAACTACGGGGGGTTATGGGACCGATCGTGTTCTCACGCGGTAGTGCTGAGAGCAGCTGCCTACTTCTTGATCGAATGAGATTTTACTAGGGGTCTAATAAATTGAAAGACCAGACCGAGCACGGAATGTCCAGGTGGGGACTCGTCGTGGCCTACTCACGCATCTAAGCGGCTACGCCGAACTAACAGAGCTTCGGCTGGGGAAGAGATTACCAGGCGTTTGGCGCCGGCTGCAGATTTGCGAGCCGCCACTCCGGGTGAAGGAGCCTGCCCTCTGAACCAGGTCGGCGATGAGCCTCCTTCTTACCGGGGCAGGCCAGCACAATGCCGATTACCCTGATGAGCCACACAGGATTTGTGCGAGCAATTCGTACGCGACAGGCAAGTCCAATGGCTGGCCACTAGCCACAGCGGCCTGGGCGTACGGAAGGCGTGTCGCCAGGCTGCTCCGTCCGCGATGCGCTGCTGGTTGTTCGCTTGCTCCGAAGGCGCATCTTAGGGACTGCTCGGGAACGAGCCGGAGGCGGCTTATACATCCTGCTAGTAGGGCGTACTGTCCCACTAATGGGGCATAGACGGATCTACGGCCCTGTGCCCTTGACGCTCGATTAACATACCGGCGCTATCGTGAAAGATAATACGGCTCATGATGGATTTGAGCCACCTTATGCGAGTGCTCGAACCCGACCCGGTACCCGGAACTCCTCGCTGACCGGTTCCGGACCTTAGCCGGGGGGACCACTTCCGTCCGTGAGGATCTTTCTGCCCGCGTTTTCGCAATTAAGCCTACACGGAAACGGTCAGCTCCAAAGGACTATAGATGCCGCACGCGGCGACGGAGACTATCCCGATACGCCCCTCTTTTCTAGCTAGCCCCTACTCGCCCCAAGCAACGCTCTGGCCGGTGTTTGGCACTATTTGACAGATCGCATCAGCGCCGCACCGTGGACGTGTCTCAATCTCTACGCGGGCAATTATGGGAGTTGTATGTTCCTGATCCCTGCGCTGCTTCGTGGGATGCGGGAAGACGGTAGGTAGGGTGGCTGCGATGCGGATAGGAAAGAATCTGCGGCGACACTGTGTGTCCACAAAGAGCACCCATGCGGCGCACCCGCGCACGTTCGCGGTATAGCCTGTGGTTTTGTACATCCAGACACGGCTAGCGCTGAGCCCAAGTGACCGCCTGATACAACAAAGACAAGGTGGATTTACCCGTCTGGTTATCCCGCACTTGAAGACGGCGCCAGCTCTTAAATCGACTGAAGCTAACTGACCTCTGGGCGACCGTACGGGGTAAAGCCCCACCTACCACGGTCACATATAGCCTCTGAGGCACCGCCCTCTCGACGCTGACAGACGCCGTCAAGGACCCTAACACCGTCAGGACGCGGCGCTGAAGCGATCAGCAAGGTTGCATCAGTAACTCAGATAGATCTGTCAATGCGTAGATAGTTCGGACAGTGCTAACGGGGCAGCCGAGATCGGCCTAGAGCCCAACGGGATCTCCAAGACTGACGCCTCTAATGATTGAGGCCGCATAATCCCCGGCCCTGGTGCTGTCCTGTGGATGAGGCCACACGGGGGTTGGCCGGACTGTCCCCCCACCACCGCAACTGAGGCTGATTGCTGGTGTTCACCGAGTTCCCCAGAGTCGCGCGATGTGATAGATCCGTCGACACGCGCCCAACGCAAAACCTCACAATCACAGCATATCCCTTGGGCCACCAGCGCGAGAAGCAACCCTTCGGGCAACTTCTCCTGTGTGTTCACTAGCCACGCTCGCCTTTCCCCAAGTTCCCCTATGCACGAAGACATGTCCCAAAGTGCAGCGCAGCCAGGGCGGCGTTGTTCGACAACCCGGAGCATGATCGCCGGAGGACCCCCACATGACCTTAGCCCTACCAGGTCGCCTCGCTGTCCTGGTCACTCCATCGGGGCCCTTCGCCATACCAGTTTTTTACGGCGGAACACTGCCCGAGTTCTCCGGCATGAACAGCGCACCCCTATATGGCGAGACTTGGACGAGAGGGTGGTGCGGTCACCATTACCCCATCAGGCAACAGAGAGAGGTGCGCGAACTCCGCGGTTCGCAAGCACGAACTGTACGACTGAGACGAATCTTCTGCATGCTTTTCAGTTCCATACTTAGCATAGTACGCATGCAGATTCGGTCACTTGCAGCGTACCGCGCCATTGGTCAGGTTAGGGTGTGCTATCGGGTTCGTTGAGGCACAGCTCCACCAAACAGCCTTACACGCATCTTTCCTGACCAGTATTGCTCCTTGGCTCAGCGGGCCCCACGGCTTTCGTATTCTACGGCAAGGGCACTGGCCTGACCAAGGTGCCCTCTTGGAGCTGGGCGGTGATAAGCTGGGGATCGACAGGCTAGGTGGGTTGTATGAGGTTGCCGACATTTAAGTCAACTGGGAGTGCTGACGTACACCCGCATTAAGAACCTACGGCCAAAGTTGAACTACGCCAGCCCTGAAGCTGGGCTCAGCAGACCGGTAAGGCCATCCCCAGCGCACGGACCCACCGACCGTGTGCAGCGAAACAGAACCCCAGCAGGCTGGGGATGTGCCTGCTTTGCCCCCTCCAGGACCGCGACGTGAAGGTTTTCGACCTCGTCTCAGCCCCCCACGGATACCAGTCGACTTGTAATGAAGTATCGAGGCTTGGGCCACCACATACGGATATCCACTACGCCATCGTTGGCGCGCCGCTAGCCCATAGGTGCATCTGAAGCGAACCAGCCGAGTGGTACTTCATGACCTAAAGCCGCGGCACCCGGCTTCCCTACGGGGGGCAGGTCTGGGAAACATACGAGAGGCTCATTTGAAGCGCTCGGAGAGGTTTGCGCAGTCCGGCCCGCTCGTCGCGTTGGCAACGGTAGTCCAAAATCCTACTTTTGCTGGGGCGCAGGGGACAGGGAACACATCTAGCACGATATCACCCATAGCCGGCGTAAAGTTCAGTGGACAAGGGGAGGTTTAATATCATTGTGATGGTCGACACCGACCCAGACCGCAATCGTCCCGGTTAAATGGGCGCAGGCGGCTCAAGGGGCCATCTTCCGTCACCCTGATGGCAGATTAGCAGAATGGATGACCAACGGAGTGGGCATTCGTTAGGCGTACTGCCATATCGACAAGCCACGTATAACTCCGTCTGATCACCGCGCCCGCCGGACCGCGCCACTGATGCGACAGTGCTGTAGCTTCGAATCGGGCGTCTCGCCGCAAGCTTCCCTCCGAATGTGAAACGTGCACCTGTCGAGGCCAGAAATCTACTAGCCACCGGCTAGTCCCTGCGCCCCCGTATGGGGGCGAATTGGAGTCGTCGCGCCTAGCGCGCCCCTGCGGCCCTGTTACGCCAACACTCAATCAATCTACAGCGGCCTGCAGGTGGCGGCCCTGTTTCCACGCGTAACATCGGATATATCCAGATACAGATTCGATACGGAGCTGCAATCCCATGGCCGAGAACTATAGTTTCCGATCCCCGAGATCACGGCCTGTGCTACAGCGAATTGCGATCAGCGAGGATGTCCCTTCTCGAAATGAGTGTACAGAATCTCGGTATGGAGAAACGCGGATCGGTATGGTACACTCTCCCGGACAGGCTATCTGGATGCCTCTGTCACGAGCAGTAGAGCATTCCGGGCCTCGCATACCTTTTCTTCCAGGGTACGTCGCAGGGTCCGCTCGTCAACGTCAGCAAAGGCGCCGCGTACTCGCTCCCCAGAACGCATCTGACCTGTCCTTCGGGGAAGGGAGCGACAATCGCCAGGGCCCAGGGACTGTCCTCCGGCGTCAGCTCCACCGCGGAAGCCCCATCTCACGACCGCAGTAGGCTGTTGCGTTGGTCGGCTCGTCGGTTTCTAAGAACGTCTAGGTGCAGGACGGCGACACAACACACCCCAAGCACGGGTCGATCAGGCACCTAGTCCGGTACTCGTACATGCCCGCCATAACGCTCCCCCCTACTGGAGTGATCGGCAGCCGCCACTCATTCCGCACTTGCTAGCATTTCAGGGCATACCCGCTCTAACCTACGGACCTCGTCCCCTCAACGGCCAGTCCCGCCTCTGCGGGCCACCATCACCGGCAACATCATTAAGGGTCAAATAGAATAAATGAGGCCTAAAGCCTGGCACGCTGGGCGGGGAACGTCAGCCTGGGGTGCTGTCGGAGCCGGGCACTGCGTGACGAGCCGGGCAGCCGTAGGCACCCGTCCTCTTCTCGTTGGCACTGCAGCCCCCAAACGCGGTCGTCCGGTCTTATTACAATGTCCGTTGACGGCCTGCCCAGTCTTAAACGCGCCTTCTGCAAACCTGCGGCAGGCATTCCCCCCGCCGCCCAGTCAGGAGGCCCGTTCCCTTGAGCGCAACGGCCTGCACATGAACGCTATGTGTCCGGCCCACATTGTTGTTAGTGCGCATCCACGCGGTTAGGGCACAACCCGGAAGCGTTGATCGAGCCGTTTAGACGGTTCTACGTCATAACTACGGAGTAGTGCGCCTACACATCATTTCGGAACACGGTGCCTTCCTGGAACAAGCGAGATCAACCTTACTAGTAGAAGCGGTGAATTCGGTCCCGACAACAGGAGATTCGGGCGACTAGAACGGCGACACTTAAACGTAGCAAAACCGGCAGAAGCCGGCTAATACTTCAGGTTGGACAGATTTGTGACGGGCTACCCAGTAGGCAGACTGTTCCGGTGCTCCATGAGCTGAGTATATGGCGGAGTGAGTTGACAAGGTGTTACTTCTAAAGCTCGACTTCGCACCGCAGGCGAGCCCTACCAAAAAGGGGCCTCCCCCCGCGACAGTAGACTGCTAGCGGGAAGATGAAGGCGCCACACCGGCTGCACCGTTGCCCGCCGTCCTGGCTAAGCCCGTAGCCAGCACGAAAGCTCGTTCACCTGGGCTACACCAGGTCCGTAGGGAGATTCTGGTTCTGATGCGCCAGCACCCGACACCCCCAATGAACTCTAGTATTACGCGCCTGTGGAAATGATATGCCATGCGCTTGTATCACCCATTTTGGGTTTGAGCTATGACGGCAGGCTACGGCTCGGCCTCGAAAGAAGCACATCGAGGGGTCCGCTGGGATCGCTTTCCACAGAATTGCATCCCGTTTCACCATATGAGCACTACCGTAGTGTTTCGGACAGCCCGTACAGGGCGTCGATCCCTTTGAGCGGGGTGAACCTTCATAGGAGTTATCCCATCGAGCCCTCTGAACGGGAGCTACCGCCCCATCAGACTTCTAAACCGAGTGTCAGCCCCGAGGGCGAACAGCTGACTTTACTAGCGCGCCGGGGTTACAAACGCGTACAGCCCTCGGTTTGTGAACGTCTAAGAGCCTCGGAGCGCACTTCAGGGCGAAAAGCCCCCGAAATCTAACAGGGTCCCGCGTCTATGCCGCGTCGGACACCACGCGCGCATCCCAAACCTTCGCGACGGCTTCGGGGATGCCACGGCGCGCTGCTAGAGCCTCCTCGAGAGAGCTCGTCAGGTTTCGATGTAGCCATAGCGAGAAGGGGCCCCGCAACCTGCACTCATGCCAGGACCAACCAATCGCGGCGAAATCCAGGCCCATACTACGTTCATACGATAGGGCCCACCACCCTACGACGCGTTCGCTCCGTGCGTGATCGTAAGTGGCCCCATTAATTCGGTGGGGAACTGCCCTTACCAGGACCTACGTCCAGCACGCGGTCACGGCCAGACACAGGTTATGCGGAGGTCTGGGATGTAGCGGCTCGCCCGAGAGAGGATGAGGAGCCCTGCCCTGGTGCGGGCCAATGCACCCTCGCGACAGGACTTCCGGTCTTCCTCACCAAGATTACGCGGCGTGAGCTGACCCGGTGTTGTCTAGATAACGAGGGTTCCGGGTAGTGCCCCCCATGTGTTGTTCAGCCAAATATTGGGGCGGGACTCTGGGAACTATCGGCCGATATAGGGTTTCCCCAGCCCACAGCGCCCCGAACATACCCTGAACGCGCGAGAGCCCGCGCAGGTAGGCTCAGGGCGCGAAGCAGAACTCGAGGATACTCTGTCTGTTTAGGCCCTTTCCTCGCGGCGACTCTCATGCAGCCGTGTAGGGCGACGCGCTTGCACCACGAACCAGGTCCCGTGCGCACCCCGGCTGGTGAGGTACGGAGCTAATTATCCTTTGCGCACTTTTGCTCGATCTGTTGCCATACGTCAATATCGGCAACTAGCGCCTCCAACTCAAGCCATCAGGCCGTAACGGAGGCGACCTGGAACACCGAATCGTCGTTGCTACTCCTGCCCTCTACGCCTACACTCCGCCTTCTGCTGCATAATACCGTACAATCAAACCGCCCACGAATGAAAACGAACCAGGGTAGCCCGAGTGATACATGTCGCGATGGCTGGAGCTACGGGAGACCCCTTCTAGCGGGCCTCCAGTCCTCGTAGCTTCCCGTCTTACTTTGAGCGCTTTTGACCCTAGTCTGCCGCCTTCGGCGGGCAGACGGTTAAGCCTTCGCCCTAGGATGACCAGCTCCCGGCCTGGCGGTCGTGTGCCGCGTGACCCCCTGAGAATCGTTGGGCAACTAGCAACCGCAGTTCCAGCCTCTTCCCGCGAATCCCTCGTTCCTAATCGACCGCTCCGGTCGCTCGCTCTGTGGGTACCACTCTTCTGAAGCGCCTGACGTCCGTGGCTAGCGGCCAACCCCGCAAACTCACCTCTCTGAGGCTAGAAGGTCTACGAAGGGATGCGCGGGTTGATCCCATCGCACAGCGGCTAGGCGGACGGCCCTGTAGGTCTCCTAACGCGGTGCGATCTGCCTGCGCTGAACATAGCACCCGTGCTGCCCGACGATCATCGTACTGCCTAAGTCAGCCGCTATCCCGGGCCGGTCGCATGGCTCTCCCCAAATACGCACATACCTACCCGCGCCCTCCTATCTAGACCCCGCACCTCTCCCGGATCCGAAAATAAGAACCCCTTGCCATGACCGGGTTGCGTGAACGCTATCCCGCCCCTCAGAGCACGGCAGTCTAGCCCGGGTGAATGATGGCTCTGGTCGTGGAGTGTGTACCCGCGTTCAGGCTTAATTGCGAGCGCACCACCCAAAGCTAACGAGTCAAGGCTATCTCATTACCCTCCCTAGCTCACACGATACCATTGGTGTGCCTGCGAGCTTCGACGTTACCACCGGGAAGAAGCAAGAGCACGGCCGCCCAACGAGGAACTCCGTCCATGTTCGGCGGAAGCCGGACGACTCCTTCTCCGGCCCTGACTAGGTCCGGCGCGGCGCCGAGGGCCCTACAGGCGCTAGTTCGAAGCGCATACGCAGTGAGCCCACATCAACAGGAAAGATTCGGTGGGCGGAGGCAACACGCCTGCCTGGCATGCCGCGTGGGGGGCCGTATGCGGAAGCACCTCGCATACAGTCTTTCTGCCCGCAAGCCCGGGCATGTTCGAGCCGTAGCCCCCATTGGCTCAAGGGAGCGACTAACTCCGGACCAGAATCCCCAACAGCGTCCTCCGTCCGCAAGGCGGGCGGCACACAGCGTGGCCGAACCGGACACCTATAGCCTCGAAAGTATCGTTTGGTGGAGTCTAATAGACAGCGCTCCGTCTACATGCACTATAGGCGAGAAAATCATTCGAGTCCACAAGTAGCAATTCAACGCTCCGGATGGAGTAAGCGTACTCGCTCCGATCGAGACCGCCAAGGTCCCCTCATCTGCCATCGGAAGATTCTCCGCGGCCGTGCAAAAAAAGATAAAGTCATATTCGCTGGCCATACGGTAATGGTATGCCAAGGGAGAGCGTTACCACCTCCCTCATTGGGTACTACTGCGCGACAGAGTAGTCGCACAGGAACGCGGCGGCGCAAAACCAGCTGTGCGGTGATGTCAGTCGAGAGTGCACTACCGCGCAGCCCGTCGCAGGGGCGGTTCAACGCGACCCATTGAATGGCGTTAAGCTGGGTCGCAAGCGTTCTTAGAGCCCGGCAGTTGCCAAGTGAGGGAGCGTACTTCGGTAGAAGTACACCCCTGCAGCCGATGTCGGTACGAGTCATGTACTCAGTAACCTGATAACCCATGCTCCCAGCCAAAGTGATCTACTACGAGCCCTGAAGACCGATGACTAAAGCCGCCTCGGCGTTCTGATGGTAATGGCCCCGCACATCAGCTCGAGTACCGCTCACCTGCGGAACCTGCGTTTACCCGAACTTCGGCGGTCCTGTTTAGACGACCGATTCGCTTGCCCAGACTTACTCGGGCATGGGAGCTCCTGCTCTTATTACTAGGATGCGACGAGACACACGGACACGGTGCTCGACGCATTCCTCAAACCCCGACTGGTCTAGCCAGCCGCCGCAACTGGCGCGGCTGCCCGATCACCATCCGGGCTTCTCGTTTGAAGTGAACATTGCCTACGGCATCGGGAGAGATCTAGGGTTTCTGCTGATGTTGTTGGCCAGATCTAACCGGGGGAAGAATCCAATTAGGCCTTCATGTTCGCAATGCTCCGCACGGACGATTCACTCAATAGCAACGCGTTCGTTCTGTTAGCGGGCATTCCCAAAAATTCCACCCCCATGCCCATTAGGCGTCAACTAAGTGGACAATAACCACTACCAGGACGCTCCTCACGCCCTGGGTCGTGGCCGTACCTCTGCCACCTCGGTGGCGCAAAACTGAGCCTGAGATGGCGTGGTACCACCACATTGAGGCACGTTAGATCCCTTAGACGTTACCGTGGCTGGCGACCCGCCTTTTACGTTATAGCAGAAAGTTCTCCAGAAGCCGGAAGAACGGATCGGGGCCACGGACGACGGCTACGGGTTGAGGCCCAACCAGGTCGGGGTTACTAGAGCGGCATCGACGATTTTCGAGGACGCGCCCAATAGACCGACTAAAGCTGTACGCAGTAACCATCCTCCGGACCTGTAAGACAAACTAACATTCAGACTGAATGTCCGAATCATTTTAAGGCGGAAGGCGGCTCTGTGCCCTACTGTCTCTCCCGGGAGCGATTTATGCAAAGGCATCCCGCTCACAGTGTCGGGTGACCGGGGGCGATTCGCTTGTTTACTGCCTAGGGGCAACCAGGGACCCAGTAGTAAAGAATACAGTAACCGCCAACCCTATCCGGATCTACTAGCTTAGCGTTGGTAACTGTCCGTATCTTAGTACTGGCTTACCGTGGACGGACATTCCCTCAGTCGCGGCTCAAGGCGGCCTAGAGATAGCGGGGGTCCTAATGACGACGTGTCGCGCGGCATTTCCCCACCCAGCGGTCGCAGCTCACAATCAGTGGGTCGCTGGGGCATTGATGCCCTTAGCTTGGCCGCTCTCCGTTGCTGGTCTGGTCTCACCGTTTGTGCCTACATAGGACCCCCATGCGCGACCGGCCGCCTCCCTTTTCACGCCGGTACGGCCCAAAACAGTCTCTCGTGATGCTATGACAACTGAGCGCCATGTTTCTGCCGGCAGGCATGTCCAGTCGGCGGACCGTCACATGGCCTTGGAGCGTAGGGCGCAGACGAGAACGAGTCATGTCTGTCCGACCTGCTTGGTGCTACTTTCGAAGAGTAAGTCGTACTACCCACCCTAACGCTTCGCTAGGCGTCCTGCCAGGGCTTCACCAGGATCGTTCACGCCGCGATCGGGGGGACCGAGGGAGCTGGACCTCTCGTTGGTCTGTCATAGCCCAAGACACTCAACAATCACGCGCCAGATCTGCACGGATCGGGGCTTGACCAACACGCCTGAGATTAGTCTGGCACTGCCCAAAACGCGAAATCACCACACTAACGAGACTCCAAAGACTCCTTCTTGCTACTGCGCCCTCTGACTACAAAACCTTGGTGGATTGACTGTGGTTGCTTCACGTAAAGCGCCCCTCTACGCGGCCTACGTCACGGCCGCTGTAACGCGGCCTCTGGCGAGACAGACCACAAGCGTAGACAGTCCATTGGCATACAATCGGCGATCGACATACTCGTGCGATGGGACTTTACTAGGAGCGGGGGAGTCGGAATCCCAAACACACCAACTTCGGTAAAGACCTTTCTCTCGTCTTCTTAACCGGCCCTCCGATGGCCCTGCGAAACCTGCACCAGTTACGCTTGGCCAAACGAAGCCGCGGCCCTGGCGCCAGCAGGAGTCGGACGTATCAGGGACGCGTGTACGAATTACGATCACTATAACGCCACGTTGCCCGAGGGCGTGCGCTATATGCTCGGTTCACATGGTCACATCGGGCCTAACTGCCACGCACCCGGCCTGGGTTCCTAGGTGACGTGATCGGCTCACGTAATGATGGTTGCGCGACTTAACCTGTACATCTACGCCAAGGCTCCCGCTGACATCTCGGCCGTGCGCGGTGAGCGCGTGACACAAGGGAGGCACTAAACAGAACTCAATACTAGCCGCTGCGGCAATAAAAGTGTGAGTGGCAGACCCCGGGCTGCCAATCGTGCCTGCTTACACCTATTGCTGCCTGCGAAGGTGGATGAATGTCAACCGGGGACAGGCATAAGTCCTGATAAACCGATGGCGGGACCCTACTCAAGGCTGGCGTATCAGTCCCGGCGACAAGAGCTCGATTGGACGCCGGCGTGGGGAGAGCGATCCCAAGCAGCTCCATGGGGCCGGAGTCAACGAGGGTCATTGCGAGCGATCTTACTACTCTTTGACGAGAGGGTCCGAGGGCGCCGCGCCGTAATGGTCGCCATAGCCGGTTAGTCGAACCGGTTATATCCAACTAGCCGCCCGACAAGTCACCCTAATTCGCAGATCAGTTGAAGATCTCCATCGCTTTGATTAAAACTAGGGACGCGCGAGCGGTCTACCAGCCATCGGGCCGTCCTTGTACAGGGAGAGGTGGTAAAAAACCCAATATTAGTACAAGCATGCGTACGCATACTGACGCAGTTTCCGAAGTAACGGGCAGGCTAGGTCGGCACTGTATGAGCGCCGGGGGGGCATTTTCCGTCAGCACATTTCGTCTGTCCGCTATCAGCCCAACTGCGGCGCCACGCACAACAGCCCTACGCCCTGCAAACACAAAAAGAATTGTGCAGTTGCCCTTCGCTAGTAGGGCTATACGTCATAGTATGCCCCTCCCCATTGGCGACCAGCGGCGCGTGGGCGCTCATTCCCCCAAGTCGTCTCACCTAGCACTCAGTTGCCTAGCAGCGCCTGAGCCACACCAACCCCGGTCGGTACGCTGACTGGCGGCGCGAACCGATATGAACCCGAACGAGAGGGTTTGCCGACACATGAAGGCATGCGAACGGGCGCCAATCGTCTACGGGGACACCCGGTCGGCCGCGCGCTCTGATCTGGGAGGCTCTAAAAATATCTGATCATCTTCTGACACCGGCTACCTTCGTTACGTCCCCCGCGTGGTGGAACCCCCAGTGGGTTACAAGCTGAACCTCAGGCGCCTGGCCGAAGAGGCGCGGCGCCACGATTCGATGCCTAGCCTCCCTCGCGGATCAGTCACCTGTGACGCCCTATGGACCCGGTACAAACCTGGTCAGAGGTGTAGCTCTCCAGACTCGCCGCAAGCCGAGCGCTCTACAGACATAGCCCAGCCGCTACTGTGGCTAGCCTGACCATATGTATGTTCTAGCGTGCACGAGCCTAGTGAAAGCGATAAAACTGGTACTCCTCGGTGGCTCAGCTTTTCTCCATGCTGTGATGTATTGTCGCCTATGTACGCTGACATATTTAAGTGAGGCCAAATTTCGCATCGGCCATACCTACGTCGAGCGCGAGGCTCAAATGACTCGAGCTGAATTACTAACCCTTCGGAAGCCCAGGAGGGTCGATCCCCGCGTACCAGGCCCGTCTGAAACATCACGGACTACCAACCCCAACAATACCCGGTTAAAGTGGAGACACTCAGGAGACGGCAGCCGCCACACCCACCTCTGCAGGGCGCAAGTTAGTTGGACGGAGAACTCCGCTCCGCCGTGACGCCTCCGTGCTAACCCCGAATGAGAGCATTCCGCCTCTTCCGCATACGACCAATGCCGGCCTCCTTTTCGAACGTACAGGAGCATCGGTAAGTTTACGTACTAACCCACGGACTGTCGGCCATCGGTGGTCCTGAGTGTCCGAGCGTGGTCTCGCAAGGACATCAAGCAGTGAGGATGTAATCCGGTACGGATGTCTCTAACTGCCGGGAGCGGCTTAGGCAGTGGGGCAGGCTTGGAATCGCCATGGTTGCAACCTCCTTCGTGGGCCTCAGGTATGGCAATCCATCGCCGAGTCATCATTCGCATGCCAGCGAAAGCCCTTATCCGTGCTCTTCCGCTGCTAAGAGGCGTCGACCTAAGGGTCGTTAGATAACTGAGGTTGCCAGGCGTTACTCCAGCTCAGGAGACGCCACGCCGCCTGAAACTCTCAGGTCGTCACCTAGCTCCGACGCCATCCCTAGAGGATATGCCAGGGCGTATGTTATTGCCAATGTCGGGTCGAGCGCTACCGGTCGTCCGGTGCCGGCACAACGGGGGTACCTGGTGCCCATACCCCACGCCCGGAGGGGCTAGGTCGTGCCCGCCCCGAAATAGCTTCCGAAGCCAACAGCTAGACCCGCCATGACCACGCATCTGCGAGAATTCTGGATACGGCCGCGGAGGATTCCGTTTAAGCGGGCGCACTCGCGATGTCTCGGCTGCGATCAGCTCCTTCCCAGCCGCTCCTACTTCCTGAGGCAGACAGAGGACATCCGCACTGCCGAGTTAGCGCATCCAAATACCGACTCAGGACGGGTACCTTATTCACTCGACACTAGGTCAATATGGCAGCAAAACACACTTCAGGTGTGGCTTCTGTGCACCTTCATCACCGACTACTGACCCTGACACCTGGGTTGGTGCGCGGCAGCCTCCAATACAAGCCGTACGCCGAGAAAACGGAAAGTGGAAAGTTTTCCTTCGGGGCTTGACCACCCACCATCTGCCCTCTTTATGAGGTTCGCGAACCCCACCGGAAGATTGGTGGCTCGAACGTGCGGCCTCGAGCTCACAGCGGCCCCCGCGCTGTGATAGCGGGTGCGTGTAAACCTCACTTGGCTCCTCCACGGGGTATCCCGTGGGGGACGGCCGGTGCGCTCCATGCCACACTCGACCCTGTGAATAGTCCACCGCGGAGTCACGATGGTCAACCGGTAAGCCGCCGGGCCTCGCGTTATCGACTCGAGCAGGGAGCCTTGATGCCGAAAAGCGAGAGCTGCCGGGAGGGTTCCTAATCCCACGTCCAGAGAGATGTTGCCACACGGCAGCGACGGTATCATACGAAACATGTTAGCTGCCTCCGTCAGTGGCTGGCGCGAATATCTGCCGTTTAACATTGGCTGAGCTACCCCTTTGTACCAGTTTCGCGCCTCGGCCTTTGGTTCGACTGATTTGGCAGACGGCTCCGTGAGGGTCCCCCCTGCATTTCTTCGCCTATGAGGAGGGTCTGTCTTTGGCGGGGGGGTTACGGCGTTTACGACGTTAACCCATTACGTGAGACCGCTATTCACCCTTCTGAGACGGAGCCCCGACCGCCGCACGGGACCATATGCTAGTCGACGAGCGGACGCACACCTGAGCGTGCAAGGCCGTGGCCGCCCCCGGACGTACAATCGTGTTCGGGGGCCGCGCCACGGTGCTAGATAAATCTCACATCCGCAGGGGATTTTCTCAAAGACCCATGGCTTGACTTCGATTCGCGAAATCTGCTAAGACCGCCGGATCCGGGAATCCAAACAGACAGTATACGTCAACAGCGCTGGGCCTTGTCGGATGCGTTTGCCGCTGACGTCCTACACGGCCGGTGCCACCGACCTTTGGCTCAGTGCGAGGTATTTTATAAGGCAAATTCTTCGCACCCATAGGTAAGGGACTGTGCGAAGTTTCGCGGACCGACCATTTACTGTTCAGCCACTACATCAATAGGGCCTCCATATAGTCCTCATGGGATATCCCACCGAGAGGGGCCCGCCCGTGCAGGGTACCCTGGACGGGCGCCGTCAGTATTACAGTGTGGAGGGACGGGCGGCTATCCTCGCCCAGGCTCACCCAAGCACACACTTCGCCGCTGACCCCCCCACCTAATCGAGCCCTCTTCACGCGGGCACGCGAGCTGTGTGAGTGTCACGGCTGCCCGCGCTGCGCATTCTGACCCACACGTCGCCTGCCTGCGTGCACGGGCCGTCGCACAACCTTTACAGTGACACTCTATGCCGATCCGTGCGGCTGCTCACCGGGGTGGACCTGTTGCACGCAGGCGCGTAAGGCCACCATCCTCTGAAGCTTGCACGGCCATACACAAGCAGGCGGGGCGGAAACGGATGAGAGAGTCGCGGGTTCTGAATGCGGAGTCCTGAGAGAGGTCTTCATTTGCGCTCTGGTACCAAGGAGCTAATCACGCATACGGTTGCTACCACTGGGCAGTATACGTCCTGCCAAGTTCAACTAGGATTCTGTAAGTGTCTGTAGGAGAGTCGCCCACTTACCCCGGGGACAGACTACGCCACGTCCCACCAAAATTGATCTCCCAGTGGAGTGACGAGTGTCAGGGAACGAAAAGGGATGGTCCCCAGCATAAAACGGCAGTCCGGCTCGCGTTGAGCCTGTTGCAGGCCGATCAGTGTATGACCGTCGTAGCGGCGGCGCAGCGAAGACTTGCCTCCGGAATAATCTCCGTCCAGTCGGCTCAACACTGACGTCCACTGCGGATCAGAAGCGCAACTCCGCGTCCCGCCCCTACCCTTGCCAACAAAAGCTGATGTCAGGCCCCAGCTAGGGCGTGGACTAGCGTGGAGCACACCCGTCAGAGAAGGAACCTGCGTGCATCAGGCCATGCGTTTCTTGCCACCATTGTCACCCGTAAATGATCCAGGCGAAGGTTAGGTAGGGTCGTGGTCCGGTAACGGACAGGTGACTGTGGCGGATTCGAACCGGTGGGGGATGGTCGGAGACCCTGTCCCGTCCATGCCTAGTTTCCGGCCCGAATGGACCAACCGGCCCCTCGTTAGACGACGGGTCGCCCCCACCGAGCACGCGCCTGGACGGTATCGATCCACCCGCCGGACTCCCCCCAGGGATTGAACCGTAGATACCTGGCGGTGCGCAGGCCCCTACCTGGCGACGGATCGGCGCAAGGGCCGGTGGCCACGAGCACAGGCTCTCCCCCGCCGCATCGGAAGTCTCATCCAGATGCGGTTGCCATTGAGGTCCAGGTCAAGCATAGGAGGGTTAGCTCCCTTCAAGGGGGCCCCGTTCCGGCGGCGTCCGGGCCCCAATTCGGCGTTACGTGGAGGACTACCTGTGTCGAGCCCTTGCTGGTAACCCCGCGCAGATCCAAGCCTTCATAAGGCGTTCGGCGCGCCGCCTTCGAAGCGCCCCCGTTAAGGTACCATGCCACGTCTGTTCGCACGCCTGACTTAAGAATGGACTTTCGCCGGTCCCTCGCGCAGCCACAAGTGGGTCGTTGCCTCTTGTGACGTCGCGTAACTTACTGTCATACCCGAAGGCGAAACCAGCGCTCTCTTCCGTACTCGTAGCGTAGCGACGTCACTGACAGTTGCGCACGGAGGGTGATCACTTTATCGCCCATCGCCAGATCACTCTACGGGGCTTGACCAGGCGGGGGGGCTTGACTGAGCTCGTTGTGCATAGTGCAACTTCCTACCCTCTACAGGAATTCGCCTCTCTAGTGCCGGGCCGTGCAGACAGCTACCGCGATATCCCCGTCCGACGGCTTTTAATGACCCGGATTAGAAGGCTACGGCGGCTGCCGTGGGAACCATGTAAGCGCGTAGCGGACTGGTACCACACGAGGGCTTGCGTCCCGAACTGCTGAACATTCCCGTAAGGGCTGCCCTCGATCGTTGTGACTCCCGCTTTGTGCGTTGATCTCGTTCCACCCCCATGCAAACTTCGTGCAGCCGAACCTCGCGGATCGAAGCGTAGTTCACAATAGGTCATCTTCCGCAGCACGCGGGCAACTACGTAGCCGGTACGACCTGATCACCAGTACCGCCGGTTCACCGGTGCCCCCTGCGCCAGCTCCAGCGTTGTAGTTAAGGCTGAGTCAACCAGTCGTTTGCATCCCCAAGCAGGGTCTACTCCGGCCTGGGTAACGATACTGGCGCCGCTTCTACTGCCGGCACATCTAGTGGCGCCGCGTCGCACGTTTCACACCGTTGTATTCTTCAACCCGGCCATGTATACGTGGTCGTCTGACGCTCCGTTCCCTGCGGATACGTGGACTGACACTACCTGGCCGTCATCGGCGGTAGTAGGATTTGCCGCCAGGAGCTGCCGGCCCCCACAGTGTCCGGCATATGGGCAGAAGGAGCAAGACAATGGCACTTTTCCAGGTGTCTGGGGGGCGGCCTCGCCCCCGCTAGAGTCGAACGAGGCTAGGGCTCCATGCTTACTCGCACCGTCAGCCGGCGACTCTCTCGGGCAAAGCTAAACTGCTTAAGTGAATTACCCGCCCAATCCGCCAGGGAGGCGTGGTAGGCCCGTCTGTTTTCCTCGAGAACGAGACCACTCGTGGTGACCGCCGTTGATGACGAGGTTGGCACTCGCACCCCGTTGGGAGACGCCATGCCCCGTCATCGGACGCGGAGACCGGAAGGCTGGCCGCATTCGGGAGCCTCCAGTGTACCTAACGGTCGCGTGACATCAGTGTAGGGGCGATGCCGTAAATTTATTGGCGCGCGGAGGGAGCGACGAAATACGGTCCGTCCACGATCTACTCGGCCTACCTCTGTGGAACCCTTCATCTCATCACATGATGCTAGTTGTGTGCGCATGGGAGGCCTGAACCCCGTGGTACACGGCGATTTTGACCGGCCCAACGCTGGGGAGGGGATTTAGAAGTGGTCAGCCATCAGTAATAGCTAATGGAGATCCTTCAGCAGTACCGGGTTAAATACAACTCGATCTGCCTAATTATAGGACCGGACGAAGGAGGCTAATACATGAAGGCCGTAGGGTTGGGGGGACGTTTGTAAAACATCCCGACTAGCGTTCACGGGAGGCCGGTCGGGGGAGGCAGTTCGACGAACGTCGTAAAGTCAAACGTACCGCGCAGTTGGGCTCAGCGGTGGCCCTTAAAGTACTGCAGACGGCACCGGCGGCCGACAACGGACAGTCAACCCGGCAAGCACTTGTAGGCCCACTGAATCCGGGTCGACGAGATCAGTCATCTTGAACAGATCTTTCCCGGCACCGCCGAGCTGTAAAGAGGGGGCTCAATTATGAGTAATGACCTGCATGCGGAACCGTAGGGATACTTGGCGCGCGCCCCTAGAGCCCCCCTAAAAGGAAGCGCGGACATGCTGCATCCGTGAGTCAGGTCCGCGGCACAGCAGGCAACCGCACGTCACACCATCCCTCGTCTAGGATTAGCCTCCTAGAGCACCGCCTCATGAACCGGGCCGGCAGTTTACCCTAGATAAAGCCGGAAAGCACCGTTAGTCCAAGCACCCGGCCGGGGTAACTGCTTTTGAGATACGCGCCCATGTGCTGACGCGGCGTATCACTAGGGGGCCGCGTGATAGGTAAATTATTTTATTAAGCGGACGATCATCCAGGTGCGGTCAAGGCAACCGATCTTCACCGAAGGCACGGGTACTAGCCCACCGTAGAGGACGCAGACAATTCGGACAGATGACTATGCAGGTCCGTGCTCTGCTCATTGAAACACGCTAGTGCCCGGTTGTAGGAGCCCTCAGGCTCACCACCGGCCATGGAACGATTCGCATCGGATGCGTGAAGTGTGCGACGGATCATCAGACGGGAACGGCCTCGGGCAGACTTACCAACCCTCCCGAAACAGCCCTCGTACCCCACGATGATTCGCTTATCTCTCTGCATGCCGACCTTTGGCCATGCTACGCCACCGGGTGCCGACTAATGGCGATCGGTCTTAAGATGTAGCCCACGAGTTCCGTGTGCTCTTAGAGTTTCTGCTGCTGGCACCACACCCCAGTCGGCTATGCCCCGTGTATCCTCGGCGAGGGGACGTCATAGGATCTCTCCCTCTCAAGCAAAGTTAGGCTCCTTCGCGCCCCAAGTATCACCTGATTCGTTGCTGGCTTTCCATGAGGACCGGCCGGTGCGACCTGGGTTCAACTGAGATTTCCCGTGGTCAGGTCGCAACCGCGAGGGATGACTAGGCCGTCGCAATCCTAGGGTTGGAGCCCCGACCGACAGAGTTTACCTCAGCAGGGACCTCGGCCGATCCGACAAAGGCATCAGGCTCCGAGGCCTCTGAGACCCTGACCGAAGCAAGCGCGGATGCCACTGTTTGATAGCCCCTTTAGGAATTGTGGCCCCCGCCCTGGCACTGAAAGGGTACCGTGAGCATGCGCCCGTGTTTCCGGGCCTCGCTATGGTCAGGGAGAGCTCCCCGCGGTTCCCGGCCCGCGCGCATCCGTGGTGACAAAGTCTATGGCCCGATCAACCATTGACCATTGTCGACGCTGCGTGTTGGAAGCTGGGCCCGGGCGAAACCAGTCTCGGAGCTGCCCCTGGCGCGTGTTCTACGGAGTAGTTGATCTCTCGGCTGTGGCCGCACCCCCCCCGCCGGTACTCTTACTTGGCGATGGCGCTACTATTTCAAGGCTTGGACTCGCCTGCAGTGTCTTTATTAACGAAGAAGACCGAGCGTCGGTGGTAGCGAAGGGTGGTAAGCGGGGAAACAGCGAAGAGGAAGACATCTCGTTTGATACCCAGATCGCAAGTGATGGACCTCGGTAAGCTTCATCCCTTCGACCGGAGCTAAGCCCTTCGACTACTGACTTGGGAGACGGCAGATAGGGCAGTATGTCTTACGGGTTTCCCCCGCACCGTCTTACCCGCGGTCGCCAACGCGTCAGTGTCAGTAGGCCAAGAGTACAAGTGTCCGGTGCGGACAATCCTCCCCTGCGTGCATAGTTAAGCCACGCAGGACCCAAAGTTTCCCGCACCTTTTCCCTCTCGCGCCTCACTATTTGGGTTCGTACTCACTTCCACAGCATCTTGTGTGCCTCCTTAAGTTAATGCGCCGCTGCTCTTGCTCATCCGCTGCAAGGCGATGATTGAACTCCTAGGCCCGAGGCCAAAGGACCTGACAACTGCGTAACCATACCCTGCTGATCGTTCGGTTGGGAACCGCCGCGGAGCGCCCTAAGGCCTCCGATTGGCTGGCCAGGAGGTAGCTGAGGACTGCACGGGCGTCGACAGCCCCGCTGGCGCGGGATTTGCGGGCCTCTAAGCGCTCGAACCGCAAGGAACTGCTTACGGTTGATCGTTGCCCAAATGGCCGCGCATGGACTCCACTGTCTAACGGCTTCGGGCGTCGCATACCAGCGGCGGCAGCTTGCCACCCGGCGATTACCCCGCGGCGGCTCCCTAAGTTCATTGCCCCGTCACGTATAGTCACTGTTATTCAGCGAGCAGCCAACTTGGCCCGGGCCGCCCGCACCTCAATTCTCAGAACCGCCAACAGGCCGCAAAGCCACTATGAGTCGTCCACCACTTTGACTAGCGACATCGAGCGGCTATCCTCAATCGTCCCCCGTCCGGCCCCGCTACGGAGAGCGCAGTGGGAGGGTGCTGAGGCAGCGCTATGTTTAAGGATTCTTACCTCATCTCTGAACTTCTGCCCAGGCTTTCCGGGATACGGCATTCGCCCTAGGGCCCTACCAACAATAACCGCAATCCTCCATCCAATCCGCCCCTAGTGCTAAAATGAAACCACCGTCGAGCTGTGGCAGCATCGATCCCTCTCCATAGGCTGGCTGCCGCATTCGGGGCTAGCAATACCTGCCGTCTGGAGGCGCAGAAAGGCCTTGTCCCCCATCAAGCCCAACAGTGGCTCATTTCATGGCGCCCGGGCCGCACACTGTTGAGGATGTGGACGCGGAAAGACGTCCATCGCATCCCGACACGGGATCAAGTTAACAGACAGTACACGCCCCCGACTGATCCGATAGACAGTCTCACGTACGTTCCGCAAACCAGACTAGCGCTGCAGACGGAAACGAACTCCAAGCACACCTGCGGGCCCCTCGTATCAACTTACCCCCACACACAGCAAGCACGCACCTCTCTAGGGCCACTTCCCCATCAACAATGACTCCTACAGTAGTGGGGGCGTGTCCTCGCGGGCGCTCGTGCGCACGACCTAGGTCCTCCTGGGCATAGGCCCGTCCCTTATAGCCTAATCTCTCGCACTGCTCCTCCTATCCGGCCTTTCCCCGTGCCTTTTAGACCAGCTTTTGCCGGTGCGTAAACGTGGGCGAGAGACCGGGAGGAAGCCAGCCAAGTTCGGCCGAGAACGACCGGCGGTGGAAACCTCCAAGCCGTTACCCGCTCATGACCTCCACCTTTGGCGGATTAAGCCCGAATAGCGCGGCGCTAGGAAGCAAAATGCGAAAGGCACTCCCCAATCCACCAATCGCTATCCCGTGGGACCGTGCTTACACCGTGGCAACGCCAGTGTCGAGTGCTTGGCAGATGTCGGGTGTCAATGGGTCTGGGCCCGGTAGGAGCCATCCGGTGAGTCGACGACGGCACCATGTCCCCCGCGAAACCTTGTCGGCCGCAGGCCCCGGTGCTTTCGGTCACCAAGTCGGTCCAATACTGATATGACTGGTCATTCCGGCGCAACATACACTCCCACTATGTAGGCTGGCGCTGCGCGGAATGCCATAGCTCACTCAGTAAATTCGGGAGTGCGGGCGGGTACGAGACACGCACAGCGCGCGTCCCGCCCTGGGAGATCCCGTCAGTTTCGAGCCCCAGCGCGCGGCGACCCGGACACAGGCGACCCCGGCCGAAGGCACATGTACCTCGAAAAGAGTTTGCGGTCTCAGGGCTAAATATCGCGTGGAGTACTTCTTGGGTCTACGAGACCGACACCTCATTAGTTGATAGTAGATGTGCGCTATTTGCTGCGGCAAGCAGTTAGACCCCGAGGTGAGCGCTAGCGGGTGCCTGCCCTCGGTCTGACCGGCAGCAATGCCTGCACATGGCGCCGTACCTGGCCTGACCAGCTGTATACCTTGTGCCCTCGAACTCCGGCCCCGGTAGTACGACGCACTCTGGGATAAGAGCCGTAGGACTGAGTGGGGCGCTACGAGATGCTGCTCGTCGTGGCGGTGTAAGACTCTTCGAGACGAGCCATTATACGTCTTGGACCGATGGACCAACCGAGGCCAGCAATGGCGACAATCGTTTTGATCAATCCCACAGCAGACCCCATCGCGAGGTAGTACCAGTTGTTTATGGATGGTGTCCACAGACCCACCTTAGCGTACGATAGCTTGCCCTTCCCAGTCAGCCGCTCCGAAGCCGGCAGTAGGCGCCCGCGTCAATGGGGCCTCAACTGGGGCCCAACCACTAATGGCGCCAACTGGCACACCTCCTCAGACGACACGCCTCGACCGGGGCAGATGAGAGTGTGCGGAGGGAAACCGGCTCGGGAAAGCGCGAGCGGCGACGTTTATCACGCCAACCTTGTGAGTCGCGCCACCCACCTCGCATGCCGATCGAAAGCCGAATAGCTGTTAACTCCCAAATGCCGTCGGCGATGCTTGAACGTCACATAAAAAGCAGCTCTTATGAGGCTGATGTAGCGCCGCCGAGCAGACAAGGTTATACTCCTTGGCCTGATGGAGGATGTTTGGTGGACTCGGTGTACGTGGTAGTTCGGCGGACTCGGAGATGGAGTCGCCAACATTCGAAGCACGGGGATGTACGCACGTTTGGCCATCCTATTGGCCCAAGGACGGTCTTGCGTGGCACCCACAGCAGAACTATGTTAACCCACGCACGCTCTCGCGAGCTCGAATGGATCACTCGCCGTCCACCCTTAGACGCGAACGTGAAGACGTGGCCTCGCACGCATCCGGATTCACGGGCACCGAGAGACGCCGTAAGTAACGGAAGGGAGCCATCCAGGCCTCACCAGCGAAGGAGTAACGGTGCGTCCGTGCATCCCCAGGCCGCACGTAAGGAATTACTCGGAGCACAGTGAGGATACGCTTGGCAGCTAACCCCCGGTTTCTTGGACACTGACAGGTAGGCGAGGGACGAGGCGACGCGGCTCACTTACAGAGACCCCTTCCGTGCTGGATCCTCGGGGCTGCGCCAAGTGGGAAGTTTCCCGACAGCCCTCCCGGCCCTGTTCCTATGAATAGTTACCGAAGTCGCGCCGAGCAATGAGGAATACTTGCGTACTGAAGTGAGTCCCAGTCTTAGTGAACTCGGAGTCTCGTCGGCCGCCACGGTCAGAGCTGTGCCGTGGCGGTGGTACCTTGACCTACTGCGCTTTCTGATGTTCGCCGGGCGAGGACCTTGGCTGGGAGCGCGCGGGTGCTTCGCCCGCACAAGATCCCGACTCTTAACAGCCGCCGTGCACTCGCGCTGACGCCCGCACCTGGGTAGAGCTCCGCCGCGCCGCAGCTTCTTCTTTCCCTGAGCCTGCGTACGCGTAGGACCTTCTTGTGGCTTGAGTGTGTAAGGCCCGTCCAGTCAAGTGTCGTCTAACCCAAGGCGTGCCGGCACCTCAGACTTCACCCTATGGTGAGTCTAGAACAGCACCGTCCGCACTTCCTAAGGTTCCCCCTGGTTGAAGCCCTACCCCGGGTACGCGCGGATCAACTACAGGGAGGCGCCTGCCTCACGAATCGGCGCCGCCCTGGCAACCCAGATCTCAGTGACATGGTTTTTCCGGCCTTCGACCGACAAAAGCCGATAACCCAGCGGACGCTTGAGCCTCCCCGCGTGACATCCTGGTTAGGCTCCTCGCCTCTGGCGGGCTGACGCGTCCGGGTCCCATCGCAGGATATGTCAAATACTCCCAATCGTAGTCAGAACCCTAGGCCTCCCCGAGTGCAGACAAGCGGTGTACCGCGAGTACTCGCCCACGCGACGGACGTCGTCAAGGCGTAGAGCGGAACGAACATCACAGCACTGAGCTTTGGCGCGCATGGATCACCAGATGACGATCAATTCGAGGCGTCTTGTACCGCTGCATATCCTACAACATTGCGGGCTAGACTGATCGCGCAAGCAACCTTGCTAGTCACTTCCAATTTACCTCTTCACTTGGGGTGCTAACGTGGGCAAACCGTCCTAGTGGCCTTGCTGAAGGACTGTCCCAAGAAAATGGCCGCCCTCGTCAGGAGCCGATTTACAGCCGGAGGTCAACCGGGGGGGGCGACCACATGGCCTTCAGGACTCGGGCGACGGACGTTTCCCCGCCGGGGGCAGGAGACACGCTCACGGGATCCCCATCTGCGCTGCGCGACCAAGCACCTCGACCGCGCGTGGTTGTGGCTAACCTCGCTTCACGCAGATAACGAAGCCGAAGCCCCACTCTTACGCAGGCAAGCGAATCCAGTAGGAACCAGGACAGGGATTCTGGGCAGAAGGCGCGATACACTTTCTAGGGGACCGCTGAACTGTGGGATCAAGCACCAAATGCTTGCGCTGTAGGAACAGGTTCCTGGATCACCGCGCGCCGAGGTGACAGCTCTAACGTGGGCGCCCAGCGACACCCAGATCATGAGCCTGGCTCGAGGTCGTCCGAGATGCAGACCCGAGCTCGAACACATGTTCTGTTCTAGCTATTTGAGTGTCGCGTTCGGCGCGGCCGTGCCGACCCATGACCCGATTCCGGTCGGGGTGGCCCCCGTGACAGCTGTCCTCGGCGTCGGAGTACAGTACCCGAGAGCCGTCCGGCGTGTGTCCAGACGGGTAGATACGAGTTCTCAAACCTCGCCGGTTACGCGTCTATAAGCCAGTCCTTCCGATGCCCACCCTGCTTACCGCTTCACTTGTGTTCACTTAATAATGACCAGTAGGACATTCCTGACCATATTAAATGAGGACAGAACCAACGGGCAATTACTGGGCCGCGCCCGTGGGCTGGGCCCGTTCAGAAACCGTGGCCACGGCCCGCCCGGTGGTCATCTTCCTACAAAGGCATTGTACTTCCAATACGGACGGACCCTGTAAGAAAAACCGCGCGCGTACTGACGTGCTGCTCCGCTACCCCCCAGAATTACTCGTTTCCGATCGGGGGTACACAGCTGCCGAATGGGACGCGCAGTGCAGGCTGCACCCAAGCGTGTGCACAGTACTAGCCAACTCTGGTTTTTTAGGATGGAACGATCCCGCATGTGGCTCATTGGCCCCCCGCCCAAGGGACCGCATGCATTGCCTTTGAGAGATGAAATCCCGGGCGGTCACCGCGATGCTGACAGTAGGATAAACCGAGGCATAGGTCAGCCGGACAAAGATGATCGTGCTTCGACTGTCGCGGGCGCGTCCGACCCGTACCACGTGGCTGCCCCATATCGATGGAGCGTGTCGCCAATAACACAGGCACTTGGGTCCTAGCCCCGATCACCGCGTGGCAACGGGGGTTATATAACAAGTCCCGTTGCGATCCAATAAAGCATTTACCCCTGTCACAAATTTTCAGCTCGACAGGGACTTCTTAATGTATTTGGGACCAAAAGCCCTGCAGCGGACCCCTTCTTGTCTACATTTCAGGTTTTGGCTCCTAGCGGCCCTGTATTACCTCTCGCAGGACAGTGACGAATAAAGACAGTGATGCGTAACGCCCGCACCGTGCGCACTAGTAAGTGGCGACCGGGCCTGTGCTGTCGTTTATGCGAAGCCGGTGCCGCGTTCTCCATGCTTGTTCCGGGCTCGTCCTAAACTCAAAAGGGCCGACTTGAACCAGCAAACGCAAGACCCGGACTAAGCGTAAACCATGGGTCTCGGCGCTGCAAAGACTTCTTAAAGGATTGCACCGACAATGCCCCCGGATCCGGGCTGTGCTCTAAAAGCGCACGGTGAATCCGGAAGTGTAGAATGGCTCATCCCAGGCCGTAGCGGTCTAGACGTGGCCGGTGGCCATCGCGGCCACTCCCGGATGGCAGGCGTGAGCACTTGACAAATGTCCTACCGGTGCCACAATTGCTTACCGCGCTCCTGCTGGACAAACGGAAACCCACTCAGGTAACATCGTCGGAGGCCGCCTCGCAGTCACGAGGGATACGTTATGGTAAAGTCAGGCAGTGTTACCCTGTAGGGGGAAGTGGCTATCAACCGCGAGTCTATTAGCATTGCCCCGCCGGATCCATCGTAGCTACACGTAGCGTCTCGGCTCCAGCGGCGTGAGAGAAGTACCATCGCGTTTCTCACATCTGCGCCCCGCGACCGGGCCAGTTGAGCTACATGATAGAGGAGACCTAAACGGGTGATTACCTGCTTGCCCAGTATTGGTTCAGGTACCCTGACCTGCGGTCAGTTAGGCTTCTCAGCCTTGGCCATTTGCCTGCGCGAGCGGGCGACGATGTCTCCAACCAGAAGTAGAAGAATCCTCCCCCGTATGAGCCCAACTTGAGGACCGAGTTCCCACCGCCGTAGCTCGCCATTACGCCCCCCTACCAGTAAAATTTTTCGTGACGGTACCCTGCCCTTTGTTACCACTGAGGGCGCGGCTTGGCATAGCCCCTCGTCCACTGTCCCACAAATCCGCTGGCCTGGCCGGTGCCAGAACTCAGGCTTGCTTGATCGCTGGAGCTATCCAGTTCATGCCCTGGGTGGTCTTCCTAACTAGAGAGCAGCCCCGTACGTAACGCGCACCGAGGTGTTCTTGCCGTAGAACGGTTACTGCCCAACGGTGCCGGAGGCACGGCGCCCGCTCGTTAGGCCGCGGGTCTTAGGCTTGGTAGGCTAGACGATCACTGGCGCGCCGGGTCCGGAGTGTATCAGCCTCATCGATGTAGGGCCAGAGTGTCCGCTAACCGCCGCCCCCACATACGGCCGGGTGTTAAAACGAGGGCCACAATTAGATCTGCCGTTCATGTGTACCTGGCGTAACAGTCCGATATTGCGCGGCGACCGCCGAAGACAGGTCACGAACGATGCAGCCCGTCCATCTGTTCCACGCTCTGGAAAGCCGGGGGATTATCTTGGCACCGCAAGCGTCGCTGCCAACGCACTTGTGATTGGGTAAAGGAGCGCCGCCCTTCTAAGGCGGAATCTGCCGCCCCATACGCTGACTCTCCCCCTCCTTAAGTCACATGATGCTAGTTTCTGAGCCCGACGCTATCCTCTGCGGCTTACTCGCTATGGACCTCCCGTGCTGCGGCTGCGGCATCTTCAGGCATTCAACCCTTCACGCCGCCCTCGGTTCAGTCATCCAACAGGTCAGAGGAGCGAGCGTCTATCGACCGTAGAACCCGCGCAGGTTGTATCGGAAAAAAGAGCGACCGCGCCCACTGCGTAATCATGTATGGGTCAAATACCCCATATCCAACGTAAACCGCCCATCTTGCCGGGCCCGGCATCGCTCTTCCTCGCGTACAGTGACCCCCTGAACACGCCTGTTATCGGGATATAACCAACGCTGGGCGCTGTCGGCGCTTCTTACAAGTCCGGCGTGTGGTCCCATCCAGCGCCCGTATCGACAACCGTTTACGCCGGCCTGCGGGAGGCTTTCATGGTCAAGGCTCACTCCCTACGGTTCCACGCCACTGGGGCACGATTTTCGATTGCGCGCAGTGCAGGCGCCCCGGCTCGTGAAGCGCACAACTGGTCCCACACTCCGTCACTACCTCTTTAACAGTCTTCCAACCGCTATGCGTTGTCCCTAGGCGGGGCCACACCGTGCGGATCACCGAGCTACCCATCATTCCGTAGTACATCCAGTGGGCCCGAGGCCCCCCAGCCGGATAGCTGCCTCGCAACAGCGCGCGACCCCGGGGTGCATGACGGTGCGCTCGTTTCCTACCCCACTATTAAGCACCCGTGCAGGCCTGTACACGACACCAACAGTGCGGGACCGACTGGCCAGCCACAAAGCCTCTCTACTGGGCGCTCTACCGAGAGAGGGCCCTCGCGTGGGATCAAAAAGCCAGACTCCATCAAAGGGAAGCTGCCACCGGGCAGCTTAGTGGTCCCGTACTCGGGCGACGAGGTCTGGTTAAAACCCTGGCAGTGTGCCGGAGCAGGGCGCGGATTCACCGTGTACCCGCACGCGCACACGAGTGCCACGCGTGGGAGCGAGACCGCGAAGTCTTTCGGCACAAGCATCGTCAGCGGCGCAAAACTACGTCGGCTAGATGCGGTGGCGACGAGACCCAACGGGCCCCGGCGGTGGGTTAAGCCGCGCATCACAGCTGATTAAGGAACACCTGTGAGGAGTCCTACGCCATGTACACCCAGACTTCTAGAGGCCCTCATGCGGCCAGTATCGGTAGTGCCAAGGATAGCGCCCTTATAGGCACTGTGCTCGTGTAGAGCTAACCCAGGGAGCTCCCCCTTCAGTATCGAAGTGCCGCTATCGACGCTCGTTTGAAGATTGTCTGCAGTCGCGTATGTCGTCGCTGTCCTAACTTTTACTCGCCGGTATAACACCCGCTTCACCTCTCCGCCCGATTAGCCACGGAGCGATGCGAACCTCATCCGTTCTCCAAGGGCCCGCGCAAATATCACGGCGATCGAGTCGGCATGAGGATTCCGTGTTGCCGGTGTCGTGTGCACTATGCACAATGTCATGCCTTCGGATTTCGCTAACCGAGCCTGGGGCTCGGGCTGCTAAGAGAATATAGCGCACAGAACTCACCTACCCCGGGCGCCAAAGTGCGGCATACGTGCCCAATCCCTGTACATTGCACCACCGACACTTCAAGATTCATCCCGCCACGTAGGGTAACTGATGGACGGCTGGGTGAGAGACTCTAGCAGCGAGCCGCCCCGATACCTGATCCCGGTCCGGCTGTATCCTCCTAGGCGAAGTTCCTTTTACCTGGCAGTGTACTGTGACAGGTGATCATCGGCAGTCAGAGCACACTTACCCGCTATTACGACTGACAACCGACGCCCCTAACAGCGGATAATTGCGCGTGGGCGGTACGAATACCGACGGCCTGCCCGACCGCCCATTAACCCCCTAACATGGTTCGCAGTTCCCTCCCCCTGGATATAATGGGTGTGCCATAGAGTCGATCCGCGGCCGGGGGGTCATTCCGTGTTGTCCTGAGTCTGACCTCGAGCTTATCCCGCACCATCATTTGCGCGCGCTACCAACGCCGCTCGGAGGCACGCACACGACAGACCGGCCTCCCAACCCCCAACCTTGAGAGGTACGTGTGTAGAGACGTGTAAAGAGGAAGGTGTCTGTGTCGCGAAGTTCGCTGCGTTACCACCCCGCGGGAAAAAGGAGGCCACTTTCATGAATCTAGTTTAGGTAGAGTTCCTGCAAATTGTTCGGAGGTAGGGGTCCCGCATCATCACGCTCTCAGTAATAGGACCGAGTCCCTCGTGGACTTCGGCCGGCACCCCCATCCTGCATAGTTCCTGCTGTCGATCTTGCGGTACCCTCAGAAGAGACGAACCTAGTACCCGCCTGGCGGCTTTCGGCGCCGAGTCTTTTAGCGTGGAACCTACTGGCCGCCCTACTTGGGCGGATCCGGATAGTGAAAGCGGCTGGGCGTCGAGGACCGCCTCCACCATGCTTGTACTTAGCGCCACTGGGGTGTTACTCCGATGGAGAACATAGTCTGCTCGTACCGCAGTGTAGGGCTTAGCCGTGCGGTGACCTGTTACAATACGCACAGCTCTAAAGCTCTACCCGTCATACGGCAGACCGGAGCTGCGACCAGGCTGCGATTCTGAAAGTAAGTCTTGTATAGAGACGGGACCCTTGCATTAATTCAGAGGGGAGCACCTCCCTTCTAACGTAGCGCCAGCGCGACAGTAAGTCCTCTCCAGGTCCGGCGAGCGGGGTTCGAATCCCGCGACGGGACCGTCGCGCTTCAGGAGGCGCTGGCTAGACCAAGTGCGTCGTGTGCATGAGAGGAGGTCTCCCACCATGCAGGGTCTCGAACTGAATGATCGACACCAAAGACTCTAGTGACCGTACACTGAAGTACACGACGGTGACTCGTGCCCTCGTATGTCAAACGCAAGCGGCGCTGGGAAAGCCGGCCAGGGTGTCATGTCACGCACTGTCCACCGCCTCCGTGTCAACCAGACGCGCGGGCTCTCGGGCCATTAGGTGCACCACAAGGTTCGCGGGCCGAAAGGCGGGGCCCAGATGCCATACACTCTAATCAAACCTAGACGGCATTACACGCAAACGGGGTATAGGCTAGGCCAGCTCTCCCCGTTGTTGCCTTCAGAGAGCGTTACGTTGTTGCGGTCTGCTACGCTCGAGCGACACCATCCAAACGGGGGCGCGATAACTTACGGCCTACGAGCACCAAACAGGAACGGGCACGTAGGACCTGAGATTCACCCCCCCTAGATGGTCGAGGTTGCCGCCACACACGCGCATGTCATAGGATTAGCTCCAGATCATGCCAAGAAGATGGGGTGAGGTTAAACACGGCCTACTAGGCCGCATGTTGGCCGCTGCGCACATGCCGACCGCCAACAGATGAGGCCGGCTCTCATGGTATCCGCGACCGTAGGGATGGGCGTACTCTCGCTTGTCCCCCCAGGAGGTTATGTTGGTTAACCTGTCTCGCAAAAGGCGAGACATAGAAGGCACTCGAGAGCGGACGGTGCAAAGCGACGGTACAACTCTGCTAACGTTGAGCGACCGACTTCGGTGGGGCCAGGCCGCGTAGACCGCCAGTTGTCCGCATCACACTCGCGTCCTGCTGCCCGCTTCAGACGGCACACGCAGGGCGGCACTCGCATGATGCCAACCGCTGAGTAGGTAGCTTGTCTGAGCCTTCAGGTAGGGGAATAGATCCCTCCAGCGCTTGCCAACCGAAGATCGCATCCGACTTCCCTCTAAGGCCAAAGAGATTCCGTGTAAACAGGGAAAAGTACGATCCTACGTCTATAACAACCCCAATGCCCGCCCCGCGTCCCTGCGGGTCCGCATAGCTCCTAGAGGTACTGCACCCCGGAGATAATACCCGCGCGCTACATGTTACCCGATGGAGCAGCTCTAAGGCAACAACCGGCTTGGCTTGGCGGCAACATCCGTGCCTCCGGACGCCCCTGTGCGGTGAACCGTCACGCTACGCCATGAACGGCCAGCTCCTCTGTCCCCTACCTCATTCAGTTGAATGACCAGTTCACCCCTGCACTGCTCCTCCACTTGCTAGACTGCCTCGCATCAGCATCGATGGCGCGAGAGCCCGTTTGATAGTATGTCCGCAGACAGACTGAAGCGGGTGTGAATCCTCGTGATCAGATTGACTTGGCGCTCACTAAGGACGTAGTGCGCAGAACTATCGCACGCGCATCTCCGTCGTCAAGCCTCCCAGGGCTGTAGGCTTCCGGATGTAAGCCGGAACCCGCAAAGGAACTCGGGACCAGTGCGGCTTTGCTCGTGATGTCTCACACTAGCTCCCTTGCGTAAAGAGATGCAAGGTGACGTTTCAGCCCGAACTTGGTGTCCCTTACAGTTGTTTGATTGCGACCCGTTTTCCTTGCTTGTGCTCAAAGCGTCCGCTCCGTGCGGCCATGTACCCAGCCGAACGCCGGTCCACGCAGCTGCCAACCAGGAACGACAAGGTTCGCGCTTGGCCCTCCAAACCAGAGCCCTCTTCTTTATGGCCCCTGTCGCCCTTGGGGCCGATGTGCGGGGACGTGCGTCGGCAAACACAACCTATGCGGAAGCGGCTCCCTAACGACATCACCCACATTGACTCGAGGCCGCGCCGATGATGTCTCCCGATCAATTAGTCCCCCCCCAGTCCTTGGAACCCCGTTATCACTCCTTCCCGCGGTACTCGGCTTGGCTGAGGGGTCTCACTGCCCAGGACCAAGAAGCTTCGCGCGTGTGAGACAACAATACCGCCCCTACGTTAGGAGCACTAGGTGTACGGGGCTTGCACCTTTGCCGCCACAGGCTTGGACAGCGCAGCCTGAGGAATCGAGCGGGCGCGGCATCTCGAAGGTTGCCCCAACATACAACAAAACAACCGTACCCTTGCTGCCCCCAGCGTCGTGCCCGCGCCCCCGTCCACCACGACGTGTCTAACGTAACCGCTACTTTCCGGCGATGCATACCTTACCGCCTAGAGGAACCCGTCCCGTAGAGACTTCGGCGGAGCTTAGCCCACGCCAACTTCCTCGATGTCCCTTCGTGGCCGGTGACTCGATCTTGCCATGCTTTGTGAGACGGGTGGTAAGGGGGGCACGCCCCCCCACGGCCAGAGCGGTAACTCGATGCGCCCACCATGACCCTACTTTGCCGAGACCTCAGGCGACTGGGCATCGTTCCGTGGCAGCGACTTTCGGCCGGACCGATACACGTCCTCATTTTTCTGCGGCAGGTATGCATCCGTGACGGGACGCCTCGCTTCTGACAGACACCATCGGGCGCACTCTCGAGGTTTCCGGTTCGTTTCTGGAAACTCCACAGCGCACAACTGACGATTACGCCGCATACAGCGTCGACCCGGAACACCTAGCCCGGACAGCCTGGGGCGACTCTTGGGAGAACATCCCCCCGAAGGACCTGACGGCCGATCCGCTCGAGTCGTTTACCGGCTTCACCCCGGTCCATCGAAATGTGAGAGTACCGTATTACAAGGCGGTGCGCCGGCATGCAAGAGATGATTCCCTGCTCACTCACCAGCGGAGGCGATTGCTGTCGAAGAGCTGAGGAGGTGACATCGACCATGAGGGGTAGAGCACGCATCCTATATTGGACGCGCGCCGAGTGCGCATAACGAGGAGATCGCGCTCCTTGCGTGCCCGGCTTCCCCCAGAACTGGACCCCATTCCCCCGTTCAACGAGGTCATCCACGGTGGAACCAAGGCCCGCCAGATATGCTCACGCCGACCGGAGAAGGGGTAAATAGTGCGTGGGGTCACATGACGCTGGGGGACGCGCGCAAGATGACCCCGCGGGCGCGTAGGCCCCATTCCACGCGTCGAGGCAAGCCTTGGCTGGGGGACTCGCGCTGCCCGCCGTTCCCCGACCACCTCTTTGAGCATGGTGTGGTCACAGCTTCTCACTCACAGATTGTACGCCTGTGTCCGCACCCGTAGCGGTGCGGTCGCGAGCTGCCTAAGACCGAGTAACCCGTCGGCCACTAGTCAGCTTTCCGGGTTTCGGCGGCCGACCCGCCCTGTTCCCCAACCATAGTGTTTTGCCTACACATACGCCCAGCTTCCACTCGATAGCGTACCGCGACTACCAACTGCGGTACGCGAGCGCCCACTGCACGAAAAATTTCTCTCGTGCACCCTCGGCTCCGGGAGTTTCAGTCGGGTCCGCCTCCAGGCCGGCGCTGCTCCAAGAAGTCCCTCCCCGCAGTCACAGCTGGCCTGGGATTGGATAGCGGCCCAGGCAACCGGCGTGACGCCCGTAGAGATACAAGAATTACGTGCAAGGCAAGCTCAAGGGGAATTTGCTTTCACATGGAGTATCGCTCTCGACCCGACTCAGATTCAACAGTGTGAGGTGCAACCATCACGCCCATAATCAACGGACGCCACCGACGTGAACTTTGGGCAAAACCTCCAGCCCCCCGCGCCCTTTTCCCGATCCTAGCTGCGAAGAATTCGTCTGCGCGATTTCCGATATTCCACACTGACTATCGGGCATTCTGGTGAGAAGTCTAACCGGCGTGCCCATGGCCTACACATTGCCTAAGGACCCGGTCCTGACCCGTGCGTCAGCTGGCACGCGCTAGCGGCCATAGGCCGCACTTAGGCACGCCCTGGAAGGGGAAGCAGGTTGCACGCCTCTTACGGGGAACTAGCGGTTGAGCCGCGACCCCGCGAATAACGCGCCAGCGGTGGCCCACCTTAGGTCCCATCATCCCATCTGGAGGCGCGGCGAGATTCCTTTACCGGCCCGTGGCCAATGAGCTATAGTGAGAATATCCAGTAGTCTAAGATGCCCCAGATGCGTCGGTGACCACGCACAGGGTTGGAATGCGGCTGCTTTGCCCACCAGGGACCCGGTACAAGACGGCGACTCTGCCGGCTCATTCGCACCCATGTCTGATGGTCCCACCCTTGTCAATCCCGAATCACGGAGGGGGTGCGGGCTGATCTGTAAGCATCACGAATTCGGAGATAAGAACCGCCGCTCTCAACCCTACCGGCGCTGGTTTTGCCGAGCGAGTGGGAGCGCAGCTGCCCGCCATTCCCGCCGTGTACCATCCTACACCCCACTTGCCGACGCTGCCGTGATTCGGGCGCTGGTCACACGAATACCAGCCCGGTTATAAGGTTGCGATCTTATCATAAAGGGCTTCATCATCGGCGGACCCAAGACCCGGCTTCGCCGGGCACATCAGGTTCCTGCCGCATGGTGCTAAAACAACAGGACTAAATACCTACTGGGAGTCGAACGATGCCAGCTCAGCTTTGACGGAGACTTCCTCAGCCTTAATGCGAACAGGGAAGACGACGTGGTAGTGCGATCAAGAACCGTCACAGAGCAAATACATTATCGGGACGAATGGCTGAGAAGTACCTTGATTGCCGTGGCAGTCGGGCCTACTTGCCCCGATCTCAAATGCGGACCTAGCCCCCAGTTCTAGGACGAGCCGTAATTTAAGAAGCAGCCTAATCCGCTGGGGGTGCACTGGGTTCTAATTCCGTGCGGTCGTCGCACGAATTCAAGCCCCGGCTAGCACCTATTGCAGGCTTCATCACGGCAGGTCCGTCGCCCCAATCCACCTACAGGTCGTCTTCCCGCCCTATACCACCATCCTGCCACCGTGGTCACGGCTCGGAAGCTAGTTTAAAAATCCCCGCTCAGGCACGGTCCCGTCCAGGCTAGTTTCCGAGCCACAATCATGATAGGAGTGAAGAGAGCTCTGTGATCGCTACACCGATTCGTCTCCATTACGGCCCCAATGCCTCCTCCTTGGGGGAGGGCCGGACCTTATCATTAAACGGTATGATAAAGGGAAACTATCGATAACGTGGAGAGCGGCCCAACCCGCATAGTAAACGTCAGCTTCTTCGGTTACGGGAAAGCACTCGCCCGACCGACGCCTACCTTGGAAGAGCTCGGCCCCTCTGGCTTACTATGGACACTCGTCCACATGTATGCCGACTCCGCCCGGCCCGATCGCGGCTGGACCGAAGCTATCACAGCAGCTTAATTGACGCGTGTGTTCTGGGAGATGGCCGAATGGGCACTACGCGTCGCTACGTGGAAGGAGGACAAAGATACCCGCCCCATGAGGCGACGTGCAGTCGTTTTCTCGTCGACCGCATTGCCCCCCCCACCCCTTGGCCACGAACACCTCCGCTCACGGGGGGGCGAGCACCGATGCGCGCACGTTAGTGCGGGCCTCTAGAGAAAGGTAGTTAAGCCCTAGCACCGATTGCCTTACCTCGCGCTTACCCACCGGCCATCTGATCTTCAACCGTTCTTTCCGTACCGTACGGGGTACGGCGGCCGAAGACGATGGGAAGCCTGGGCCCGTGGCGGACCCTCTTCATAGCCGCAGTATTCACCGCCGAGCCCCTATTATAGACACAGTTGCGGCCTCTACGCTGAACCGGGATTGTGCGCATTGACCAGCCGGTTGTAGTATCGTCTCCAGCGCAACACGACAAGTGTACAGGCATACGGACCTTACACCTAAACGACACGCTTCAAATTTTGGAAACATATCTCTCGTCGCGCCTCGAGCTTGACCGTGCCAACGGGTTGCCCGCGTCGTCATTCTCTGCTCGCTCCTCGGCACCTGTCGGTCAACGAATCGGCGCTTGACCAGCTGCGATGAAATATTCTCGCACTGAGCGAGATAACCGGCAGCGCTACGTAAGAGGGCACCGTATCTCCAGTAACGGACAGTCGTCATCGAACAACGTCGTTTCGCTCATTGCGACCGAAACTGTGCGCGCGTGCGAAAACACACTTCCACCTCTAAAGCTCGAGACTCCTTCTACGTCTGAGCTGACATTCGAGTTTTGGTTGCAAGATCCGATTTCGCCACGACAAATTGCTCCGCTGATGGCTCAAAGTGAGGCAAGACATAGCAATACCAGTACGCGGCTTCCCTTTCGGCTCCCTACCCCTTTGCCTTTTAGATTGGCTGCAATTGTAATTGTCGCTCATCCCACCCCGGGAGGTCAGGCAATTACCTCAAGCATCGGGCGACACGGCCCAGGCAACTTCCCAAGCGATGCGCTGGGGGCGCGCCTGCGTTGAGGGGCTGCATCTAGAGACACACTCATCACGACGGATCTTCGGCACCCGTCCCTATGATCGCGCGCGTCATGGAGCGCCTCGGTAACAGTCCCGGCTGCTTTGCCGACACGCGGGGAATAGCCCCTCGAGTTCCGCGCGCATGTTGGGCAGACCTCCCCACTCGTGCGTCAACGCGCCAAGTCTGTATTCCCGTACATTAAGTACTAGCGGCCTCCACGCGTCTGGTTCGTGGGTCAATGTGGTTGACCCTGCCTGTGTCCCGTTCAGTCGACCGCACTAAGTCTCATAAGTCATATCGGGCGCCCCCCCGAATCATTGTTAGTCCACCGTTTCGTGTAGGAACCGTTGCGGGAGGGGGCACGAGTCAGGGCTAATCCGCCTCAGGACGTCCTTGATCTCCAGCGGGCCAAGAGCCTGCTCTGTCGCTACTTTTGGGAGCGCAGGTCACAGCGCAAGGAAGCCCACAAGGGCCGGAGCTCGCCTCATTCAATGTACCCCGCGGATTATGGGAAAATCGCTCTTATGAGTTGTGCGTGGCGCCGACTACTGTAGGTGTGGTAGCAACACGTGACATCAAACATAGACAGCGCGGCCTGTGTCTAGTGGCGCCTCCTTCGTCGCAATTCTCCTAGTCACAATAAATCATCCAGGGTAGGCGAAGAAACCACCCGCTCTACTAGATCGTAGATGTATCGCCCGGAGTCTATGTTAAGCCGGAGTACAGAGTCGGAGATGAGGGGTGCACCCCCCGTTCTCCGTAGATGAAAGGTCCTACAGGGAGTGTCCTTAGCCAAAGGGAGCGATCTCACGAGATCTCTGAATCAGGCCCCCGGAACAGTCGAGCATCCGCTATGCCACCCTACAGGACTAGGCCCCCTGATTTCATCTGATCGGATGGGCTCCTCTGCAGCCGCAGCCATGAGAATTCCCCAGGGACGGCTAGTGGTTCATCGTGATCAGGTTCCCGAGGGCGGGTACAGAGCCGCTTCGTCGTATATGAGCCTGACTCTAACTTGGTGGACCACCAGATGCAGGGTGGAAAACGGACGTAGGCAGGGGATCTCTCTTCTCTTTAACGTACCTGCGGTCTCGTCCGAGTGGGTATAGTCCTCCTAGTCCGGCACTGCACGCAGGCACACTATACCCATCTGGCGCCGTACCGTGTCCGCTGCACTGCGACTCGGAACTTTCCCTCCACCTTTATTTACCATCACTCCCACCAAACCATATCCAGGCCTTCTACGCGTACGTCGTGCTAAAGTCCTTGGGCTCTCTGGGCCGTTGTCATACTCGAACAGAACTGCTCGTGTGGTGTTCACTCAAGACGCAGGGTCGTACACGCTATTGGATGCCCTTGCCGGACCTGGCCCTTCCTGGAGGTGCCTGGCACCAGAAATGGTCAGTAGCTACCGGGAGGTAGACTCCCTACGTAAACCATATACTTTTAGTCTGCAACGCTCTCTGCCATCGTAGGGTACCGCTACGTCAGTCCATCCAGGCTTCAACACTTCCATCTGGTGGGCGGATTCAGGGCTGCATGGGGCACCCCCCCCCTCCCTCACAATCACCAAATACGCGTCGTCGGCATGTCCGGTATCCCGCGTATGCCGCGCGCCGCGCCGTACACGTAGGCTAGGCATCCTATCCCCTTTGCAGCGATGGCGCCTTGCGGGGCCGGAATCCTCACAGCCGGACACGTTCATGTGCCACACCACCGTGTCGCGGGTCGGCAGTGATCGACAAGGGTACCAATGCGGACATTTAGACGAGCAAGGCGCTCAAAGACCTAGTGGCGCTTATCGCCTCGCCGGCTGGCGTTCCGTACATACCACGAGCCGGTAGTGAAACGCAGATACATGCCCGCCGCTATTCGATCCGCGCAGCAGCACGCTAGCTCGGCCGCGTGGGTGGATTCCACTCCCGCACACCACTGCAACCTCTATGACCCAGCCCTGTCCCATCGGCCAACCATCCCCGCTGACAGCCACCCGCGGAAGCTCCGGCGCATCACGAGAACGTCCTTGGACCTGAAGCCTTGCAGGGTATATGCGGACCGTCTGCCAGGAGGTCCTGTGTCGTCTACTCATGCCGCTGCAAGATGCCGAAAGCTCGTCCCCCGGCGCTGCACCTCGCGCCCAGGCGACTCAACAATGGCGCGCCCGGAGCCCCAACCAAGACGCGGGAAGTACAAACCGAAGCCGGGCGTATCCTGGGAGACGCCACCGGATTAGGCCCTCTTTGGCAAGCTCGCCTAGCCAGGGTATCGATTGATCACCCACCGTCGGCCCCGGGCTTCAAGTGCCCCAGCAACGCCTAGATCAGAACGGGGCTGATTCCACCGCACGCTCTGTCTATAGTCGCGCAAGGCGCCGGAACGTGCGATCAGCCAGACGGATCCGATTCGCCGACGCAATCGTGCCCCTTGCCGCTCTAGGGAAGTCTCCTACCCCTAATGAATCGCACGTTCCGCAAGGCGAGGAGCGGGCGATACGAACCGGAAGGTGCGCCGAGCACACGTTCCGTCCCCGTCGCAACGGCCCGTTACCTAGTCCTTAGGTCTTCCTTAGAGCCCGCTCGCCTACTTGCGGAGGAACCCGGCCGAAGCTGAGTCCGCAGACATCCTCCAAATAAGCTATGACAATCGCCCGCCGGGTGGAAGCGATGCTCACGCCTGGCCACATAAGGATACAGGTCTATCAGGCCCCGCATTAGTGGCGTGACACACATGTAGCTCTACACTTCACGTCTGATATCTCGTCTGTAGCCATGAGCCCCCGTGTCATCCCCCGTGCCTCGCGGATCGCCAGCACCTCGGGACACAGACCTGATAAGACCGGAGGTCTTTACTTCCAGGACGGGAACACACACTGGACAGTGCGCCAAGCCTCAGATGAAATCCGCAGAGCCTCCCATGACCTCGGACTCCATGTTTTAAACCCACGTCAGGCTCACACACCCGTTGCACCCAACCGTGGGGCGGGGCCAATTCTGAAGGGCTGCAAACCCGGCTCTAGCTCGTAGAGTTACATGCGGTCACACTCATCAGGAAATCGACCAATCCCTGCGCCTGCCGGGAAACGCGGAGTTAGCCATCCCACGGCAGCCGGTAGGACGTTCTGTTGCAGCACGACCGTGCCGCCCTCTCCGGCATCTCGCGGTCTATAGGCGCGCTACCCGCCGTGCATTACCCACAGGCGACGCATTGATGGCGCAGGCCGCAGGTCGGCTGATGGCCGCACAGCAGATAAGTAACGGCAAAGAGCGGCTAGCGGGATAGGGAAACCTCGTGAACCGGCGCTGGAAAATAGTTATGCACGTCGCGCCGTAGAATTGCACGCCCCGTTCAAGATATCACAGCGAGCCCGAACCGCCACTGAATGCTCTGTGGACACGGCTGCGCTCGTTGAGACTGCTATAGGCCTAGATAACACATGGGTGGCAGGAGCGAACGCATCAGCTTTCCCCGCCAACACGACCTACGAAGTGGCATGCATCAATAGGCCTCGGCGCGTATTTTACGACCTCGCTGGGCGCCACGCTGTCTTCTCGTCGTGACGGGCCCGTAGCCATGGTGTTCAGTCCGTTGCCAACACTCAAGGTGATTGAAACTTCGCGGCATCGGTAACAACAATTGCAGGGGTCGAGCAGCTGGCGCAAAAGCGAACGCCGCTCATTATTGCGTGCCGGAGATGTATACATCTTGCCGTCTCGCCCTTTGCAGAATGAACGAGTAAGTCTTGTTAATGCTGCCGGCGTGGCTCATCCAGCTATCTCAAAGGATGCGCGGTCTTCGCCGCGCGGGACTGCGCGAGTATACGTAGGGTCCGGTCTATACTTTCTGTGCGGCGACCTCAGCCCGCACGACGTTGCCGAGCTAATATCGCACTCCGCTCGGAATATTGGCTTGTACCGGGCGAGTTCTGATCCGTGCTGGGCCTGCAGGCTGAATGTCCACGAGGCGCTGGCCATCAAAAGTGGGAGGGCACACAGTCCATTCAGCAGCGGCCACGGTCAGAGTTGCACTTCCACGGCGACCATGGAGTACCGTATCAGAGTACGGCGTGCCGGGCATACTATGTAGGGCCTTGCTCGAACCATCGGGCATCTTTTGAGACCAAGTGTTGCCCTTCCCTTAGGCGTAACCGCGGATATGGCTCCATCTCGCTGCGGTAAGTTGCCTCTTTTAGGATCCTGTGCGACAGGCGCGTGAGAGCACGAGCCATAGCCCATACTCATGCTCTGCATCGTGGGCCATCAAGTGCCGGCGGGGGTCGTCGTCCTGTAGGCGTCCCCTAACCTCTAAGCGCCCGCGCCGGTCCCAATGGCAACATCGCAGGCAGAGCCAAGCGCGCCCGAATAGGCCTCCAAGACGTGGGAGCGGCTCAGACATCACCCCTAGAGCGCAAAACGCCATACCGCTCCCAAAGTTCGCGGCACTAAAGCGGGGGCGCTCCCTCTGACATGGCTAACTATCTTGATCATGGGATTCCCGGAACCCACAATACTGACGGGCTCGCGCACTGCCCGTTCGCGGTACTCTACCATAACGAATGCCCATAGCCCCTTCCTGTCCAAGCCGGAGGGTCGTGGGAAGGGTATACGAGCTAAAGGTCCTGAACTAGGCGTGCCTCCTCCAGCCCCCACAAGAATGGCCAACCTGCACCGGTAACGAGGTAGTTTTCCGACCCAGCTCGGACTCGTCATCGAAACCGAACTAAGGGGCGGTCCGATGCCCTTAGCTAAGTGGGATCCCCACGCGGGCCACCGAAAGGTCGTTCCACCTATTTGCCACGGCGAGCCCGGTGATATCGCCAATGACTTCCGAGTCCCTAGAGCTGGCCTTGTCGGTGTACCTCCCGCGTGCACATGAGCCCGTAGCGTTTCTGGGTGCAGGTCTCGAGGAAGTTGAATACGATAGCCTTTGGAAGCGGATTCTACCCAATCCAGCCGAACCATATCACGCCGACCCGCCTATCCCGTAACATATGCGATCTTGCGGAGAACGGCCCAATCTGGCAGTGGTACATGCGTGATCGCCTCAAATGGACGTGCTGGCAGTCACATCATAAAGTACTGCGACGGCCGATATCAACGGGGCCACATCCTCTCATTGGGACGCAGTCCGATAAGCGGGACCACGCCGGACGCAGAGTTACATGTGATCGACTTTGCCAGTTTGGTAGTACCGGAGCTCGTGCCAAATGTGTTGCGGGTATCAGACACCTAATGAGGGGTGCAGGTGCCCACGATGCGAGCACCACCGGCTATGGGGAGCCGTCCGAACAATCCCGGAGGAGCGGTCCGGGCACTTACGGAGTCGAACAGTCAGCCGCATGCAGCCCGTCGATGACCTGATCCCGACTCAGATTCCTTCCATCGGAGCCGACTAGACGACCCGAGTACCACTGCTGACGCATCTTGCACCCTTTCGGATGCCGATGAGCCCCCTTGCCACAGCCGTGGGCCTAGTAGCTCGCGCTCTTATAGCACCCTTTAGGCGGCAGTGACTGCTTCGCTCTCTCTTTCCGGCAGCTGTACACGTCCCGGAATCGTAATCCGAGGGCAATACGTTTGTAGCGTCGCATCTCGTTGGCGACCACACCATTCCCCGAGGCATATGCGGGGGGTGCGTGACTAGCACGTGCACCGGCGCCTTACCTATGGGGAGTATAGTCGGGTTAGCGGCTAAGCCAAATAGCCTACAGGCCCGCGGGTCCCGGCGAGCTGCATCCGGGATACGACTAACCTTATCCCCCCGTCTGGCTCCAGTGCCCGGCCGGTACCGGCCATACTGCCGGTCGACTTACCTGGACTCGGCGGGCCGGACGCATGTGCTCAGGGTGGCATCAGGGCCTTCCAAAATCGGGCCGAAGCTCCCAGCGCAGTTTCGCTATTTGCGGGATTCCGTCATAGCGGCCCATCGATATCTGACAGGCACTTCACCACCATTGTACGGACACGGGGAGCGCAAGGCGACGAAGACGGATTTGGCGTCCACGTAAGCTGAATAGTCAAGATAGAGGGTGACAAACAGGTGCCCCATCCGCAAGAAACCTTAGCCTGCATGGGTGGCCGTCGTTCCCTTCAGCGTAACCCCTTCCACCACCAGGAGCCCCTTCTACGCTGCAGGCTACCTGGTTTTGCCCACCGGGGAACCCCATAGCGCCATGGATGCCCTGGAGTAGCGCCCTCTCGGATAACAGAGCGGGTGGCCGACTGCGGCTATAAGGCAGTGAGCTGCGCTTCCAATCCAGTGGCCGAGACCGCCAGGCCATCGGCGCATTTACTCCCGGTCAACGCGCGCGGTCGCTGTTTTTTGACTAACCCCACGGTGCGGGAGAAAGCCTGGTTTGAGTCCTAGGCTAAACCCGACCTATCCTGATAGTTCTCCAATACGACATCACTCCCACCGAGAACAAATCCTCCTGGGACAAGCCAGTAGACCACCTTACACTCCTAGGAACCCCAAACACGATATCCGCCATCGCTCATCGTATGCTCGATGGTACTCCCCTTACGTGCACCCCCCTGCATATAGTGAATTTCTGAAAATTAGTGTAAGGTGAGGCACCAGCAGGTCGCCCGCATAACATTCCAACGACGCGCGTTGCGGCTCTTGCGTTTCGTTTGATGCTAGCGCTACCTGGGTGTCACACTGCGCTGGGATAAAGCGCGGAAAGAACCCAACCCTTGCGGACAATACTATGGAATTGCCACTGACGCCGGGGCGTGGCGCACTCCAAAAGCGGCCTGTGATCATCGGCGTCTCGCGCAAAACTCCAGTGTGGAGCCACCCGATGGTGGGATGCATGGCGCAGGCCCGGACGCAGATCCTCGGGGACCCCGGGCCTCCGGACTTGCACAACTCCTCATCCGGCCTGTTTACTTGCACTCGCGAGGGAGCCCCTCCGCACTGACAAACTCCCCCAGGGCGCCCGCGCTAACACCGAACTCTTTATGTTCTTGAACGATAAAATAACGACTTATTAACCTTTTCCCCGGCGGGTCCCCGCCGGGCGAGTAGCCGAGGGATGTAAGGGGCATCTGGGTTCGACGACGAATAAGCAGCCGGGGGGCATACTCTGAGCCCTCACAGCACCCTTTAGTTTGTGGTGCTCAGGGGCCCGGACCGGCGGATTCAGCCCCATCGGCCCGCAACCGTATTCACTATCCCGCCAATACACTTGTATCATCGGGCCCCATCGGGGGGTCTAGGTAGCCGGCGCATGACATTGCGGGTATGACGACCCAGGGGCGGCGCGCGCATCAGTAAAGGGGATCAGACTCAGGAGGGGTGCTACGCGACTAGCCGCATTGTCTATAGCCATAGGCTCCCCTTCTTCTGCGACGGAGGACCTGAGGATGGCAGATGCAGCCTAATTTGGGCACGCTGCCTCCTCGGGGAGCTCGGCACGAAGCGAGAGACTTACCGCCCCTCGCCACCACCGTCCCCGAGCCGTCACTGAACGACGCTGCCACAGGAGACCCTACTCGGCCACTCATTCCCCCGCTGGGTGCCTGACAATATCTTGACGTCCCCAAGACCCTCACGGCTGCGGGAAGGCGACACTATCGTCTCCTTCAGCACGCCACCGTGTTACGTGAGCCGCCGTTCCCGGAGTGCGTACTCGCCCACTCAAGGCAGGGGGACCCCCCGCCGTACTATACGCCGCTTCCAGCCTTACTGCCGTCCCCGCCCCTTATGCGGGCCTGCTTGGCGTGCGGGCTACTCGCAGCTGCCCAGCGCGTCGATACCCGATGGGCGTCTCCTTGGAAGGGGTGGCGTACTGCTGAACTGCGGACCGCAGAGCTCCGTGGGGCCCGGCCCAGAAACGGGGCTCTCCCCCCTCTTATGCCCTCTCCTTGATACGCTAGACTGAATGGCGGATCTTCCGGAAGCGATGAATGTCGCGGCGTTAGTGCTCGCCGAAGCTTCAGGGTAGATGATGGCCGTTGTAGTCTCTCAGCTTAAAACAGCAGGTGGCGCCCAGGTCTGGGGCAACTCCCGCCGGCGAACGCGCGCGGGCTACGGGTGCGGGGGCCGACGTATTAACACCGGTACGGGAAACAGGAACAACGCACCGGGGCAACGGTAGCGTGACACCACACGCACCGACGCTCTGTCGCTAGTAATCGATTGCCCAATAATGATCGTACACAGGGATCAGTCCCGCGGATACTGCGCGTCAATCCTCATGACACACCTTCCACCCGGCCACCACACAGTCCCGATCGATACCCCTCACTCAGTGGCCCCAGGGCATCGGTACCGAGACGCCAACAACCACGTAAAGGTATGCCGCAGTTCCGTTGTGGGAGGGAGTACCTCGAGCGGGGCGGCTGTTCGATCTAACCAACATAATCTTAGCCGGTGGTGTAAGGGGCCCCGCAATCGGGCCGGGACCCTCGTGCCGAACCCAAGCGACTTTTGATTTCCTACATAAGCGAGGAGCTTGAGTAATAAGTGCGGTTAGGGGCGGCGCGATCCGATGGTCATCCGTCTCCGAGGGTGATCCGGAGTCACCCGTGCCGCGCAGCTGCTCCTTCGATTTGACAGGTACGAGTGGACGCAGCACGGGTTCAGGGGTGAGCCAGAGGAAGGACGCCCCCTCCAACTGTTATGTCCCTTAACTGGTGCAACCGCCAGTCCGGATAAAGGGCCGTCGGATAATGGGTGAGGAGTGGTCGCGACCCCGGGCCTCCTTACGGATGACTACACTAGTTGGACACAACGCTCTGCTGACGTGTAAATATGCTCTTGCGTTCTAGACATACCGCGCCGGATCAGTCCCTTCTGTTTCAGAGTTACGCCCGCTGGTGTGTGCAGTGCCCCGCGCGCAGCCTCTTCCCCCAGCTGGTTCCTCGGTGCCCGGTACAGCACCGCCCGAGGGCGGGTCAGCAGGGGCGTGTGAAAGCAGGAGGCCGGGCGGAGCTCGCCCGTGCGAACGCTTCGCAAACGCGAACTACCAGATGCACTGCGATCCCTGGACTTCCAGCAACCCATTTGGCTGCCCATACCCCCAGATGTTGGCCATGTTGAACCATGCCCGCTAGCAATTGGTATCACTGCCCCTCGATGTATTCCTTCGAAGACATTATCGAGTGGGCAAGCATCGGCGCTCCTAACCTCCGTGTGGACTCTCCTCGGCGCATCACCACTCAACCATACCTCCCTGTGGATAAACCGCGTACTCGGCAGCCGATCGGCCTCATCTAGCGGCGCACTGGAATGGTGGCATGTATTTAGACGCGCATAACGGCCAGATTTTAATCACGCTCCAGCGTCGCTAGAGATATAGGGAACCGCGCGGACGAAGGCCGAGCAGTGGTCGCCGAGTCCCACACTATTCTGCTGAGGCTCGGATTGGGAAGACAAACGCGCATATCAAAGGACAAATGAAAAATGCCAGGTGCTCCAGTGGCGCTACGGAACTTGTTACACCACGAAGCACCTTAAACGCGTCTGCGTCAATAACACACTGGAACGCGGGATCTGCCGCGCTTGTATGAACCGGAGCCTTCTTGAAGATGCACCGACACACGCACGGCCCGTACCTTACGCCATGACCTGGACCACCCCCACGTAACTCTGCCGCTGATACTGTAACGGGGTTTTCATCCATGGCTCCATCGTTCAGGAGCCCTACAGGGCCCGCCCATCCGGATTCGAATCTGCAGCCGCGCTGGTCCGCGATGGTTACACAGGAACCCGAGCTGTTTCTAACGGTGCGCGTACTCCGCTGGAAAGGGCTGGTTAGTACTTCGTCGGACTCGCTCGTCCATCAGCAGAGTCCGAAGGAAAGACGGGTCAAGGTAATACAACGCCCCCCCTCGGGTAGATCAAACAGCGAGCTAGAAGAGCAGAGGGACTTGAGGTATCGCAAGTGAACCTAAGTCTCAAGCGCGGGCTTGCGTCTCGCACTTCATTCCTCGAGCCCGTCGTAACGGATAGACGGGCAACCGGGAACTACGACCACGGTTCAGGCCCCCCTTAGAGCTAACCTAACCGATACGCCGGAAGCGCTCTCGCTAGTTCGGGAGGCAACTCGAACCTGTCGTACCGGACGACTTGGAGGCGTATTTCCCGTTTTCATCTCGGCTCACGTATCCGTTGGCTCTGATCCGCGTGACATCGACGCCACCCTGCTCCACAGGCAGCTTGAGCGGTAGATGCTCCACGAGTGGTATCCGGAATAAGCCTATAGTGTAGGACGTCAGCATGACTTCACCAAAGACATGTGGACAGGTCGCGGCGGCCCGCCTCCCCCGTTAGCCGGAGTAGCGATTCCCTGCGGCTGCAGGGTTCGAGCTGGTAAGAACCCATGATAATGCCACCTCCTGGGAAGGATCTATAGCACTACGCGTCGCATTGACCGATGTCACCTAGCTGCCTAGCCCCTTAGGGGCCCGGGCTCGGCGCCTTGTGTTCATGTCGAGCAACGTGTTTGCGTCATCTAGAGGATAACGCGGACGCAGCCAAGTGCCGCCATCCACCATCCAAGGACCTTTCCGCGCTAGATTAGTTCCTAGACCGTCCTGCCCGCCCCTCTAGCTACTTTCTCCTACGTGGGGTGGACACGGCGTCTATCCAAACTCAGACCCCACAGGGCGTCCAATTCACTACGAATCAAGGCACAAAGCTAAATTTCTAGGCCTGCTTCTTCGACTACACGAGGTAGTCGGCGCCAACGTCGTATTCGCGACAACAAGGCGCCCTGTGTTACATAGGTTTCCAGCATTCCTAGGTTGTGGCTACCGTCTGCCCCTCTCAATGGGTGGGGCCATACCTGACCGGTAGCCTGCTGCAACCGACACGCCGCCTTGCATGTAGCGCGACCACAGTGCTGTGGCCTAAATGGGGCACGGAGACAGGGATCCGGTCCTAACCCCGACCCCATCTAAACTGGAGCCGAAATCGTAACGACCCAGGGCGCGCCCCTGGATAACCTCAGCTACGGAACCCCGTCACGGCACGGTTACGACATCGCAGCAATCGGCTTGGGTCTCAACAACACGCCGTGCCGTGAAGAGTCCTGCGGGTTTGCGCGAAATCCGTAGCGCGGGATGTTCTTATGCCTCAGCCCGCGCCCCCTTTCGCAAAATGTCGCAGACGCAGTAAAAACCGCCCTCAATGCGAGTCATGGGTCGCGAGCAATACGCGTTCCCGGACGCCAGTGCCTCGCGTATGCGTCCTGCAACCACCCCGGGACTCCTGTGCGGGATCAACCTCGGAACGCCGGCGATGACAGGTTTATCAAGTGACGGTAACGTTGAGACCTTTTCTTCCTCTGACTACCAGCAGAAGCTGACCTCCCGATCGCTGCCCCTTCGCGTCGGTCCCGACGGGGGCGCAGGCTGTAGAATCAATGGAAGGGGCCGCGTTGCAGTTCCCAGAAGCTCCGTGGCAACCTAACGAGGTCACGTAATTGCGCAGAGCGTCGTGTGAGCATTATCCCACAACTCTCACACCGGCCGCAGCGGAGATGGCCACCGACTTCTCTCCGCACGCTTTCCCGTAAGTGCCACCGGCCGATCCTGCACCTGGCGTGTGATTTCCTTCGCTGTGCCCCCTGGGCTTGGGGAACTGGTATGGACAAAGCGGGCCTCGTTATGAGACTGAGCCGTTAGAATAACCGAACCGGTCAGAGACTCGCGGCTCCGCAGTTGCCCAAGCCGGAGCCCGTCGGGAACCTTCCGCTGTGGGTGCACGCCACGCATCTGCGACGGACGTCGCTGAGAAAGAACTTTGGGAACTAGGCACTGGTAGCAATGGGAGGAGGGCGCCAGGGTTGGGAGAGCCTGACCTTGACCTCATGGTCCGAAAAACCGGATCCAAAGTTCTAGGGCGTTATCCGTCCTCAATGCAGTTCTCCTCGTGCTTTAGCAGACTGACCGCACAACGTGTAATGCTAGCACCGGGACCAGTAAACGAGACCTTCGAACGTTCGCAAGGGCGTGACCAACCTTACCTCTCGTTATTAGGCGTCCCTCCTGCGTCTGCCCGTAGTGATTAGCAACTGAACCGGATGTGATGCTTACAACTTCGAAGCCGATCAGTGATCCCCCAGCGGCTGGGCGCCGACGGTCGAGGATTACGTCCGGCGTGACAACGTGACAACCTTCCCACAGCATGATCCAGGGATAGAAAGATACCTAACACCAGGGCTGCCTAGGTGCTGGTTAGCTGAGGTAAGCCGCGCTATTCGGGTAAAAGTCCGACCAAACACCGTAGCCGGGGTGCCGGTGCCAAGGCCTCGCTGCCCCACCGGGGCTATAGGGCTCGAGACGGGCCCATACCCCTGATGACCTGCCGGAGGATCCAAGACGACCCCGCTGTCCTGGACACAATGCCGGGGGCTACCTTCCTCTGCCACCTCGCCTCCAGTCGCGACGGTGAAGACCTACGGCTTACGCGACGCCTCGAATGGTTCGGGGCTAAACAGCATTTGCAAAGGCACGACCGCGCCGCCTGTGGTTTTGACCCCGCGCCCACGTCCCCTGCTCAACTGGGCCCCCGCCTCTCTCCCGTCACGCACACCCCTGGCACCCAAAGTTCGAATGATAATACCGACTATGTAAGCGCTGAGTTCCCGCGGCCCAGCCCGCTGCTGGCGTCGCTCCTCCTTGGCCGGGACATCACTTCTCCGGTTCTGCCAGCATGGTCCCCGCTGAATCATTCGTTTAATTCTCCCACGCGGCAGACAGCCCTAACACCGTCTCCTATGCATCTGTTGGAGCTCGGCCGGCAAGGGGGCCCTCAGGGCCCCTCCCCTCCACTAAGCATGTAGGGTGCTACACGCCTCTTCTGGCAGTGTCGTGGCAGTGAGTGCCACCCTTGCACTGTATCTGTCGCTCCTTGCCGCATAGGCTAATGCGCGACCCGAGCACCGGACCTAGGAGGGTGGCTCGCTCCGAGTATAATTATATGGTAAAGTGCGCAGTAGGAGATCGGGGTGTTCCGCATACCCTCCCGGGGGCCACAGTCCAACTAAAGGCCCCAACCGGTACCCTGACCCGCTGGCTACCGGAAGGCTCCCCTCGGGAGTTGCCTCCCTCTTTAATACCAGGGAACAACGCGAAAGCATCATGTCAGGAATCCCCTTCGCTTCGGACCGTTCCCAGCGGTCCCGTCCGTACCACTCGATCACCAGAGCATCAAAGGCGCCGAGTGTGGAAGTGCTTCCGGGTCGCAAGGAATACGCATGACAGAGTAGTGGCACCTCCTACCACCTGTGTTTCCGTTGTAATCCCTGCTCGGCGCCAATTACTTGGAGGGGCTCCGCACTCGGCCATCCTACAGATGCTCGATGTTAGTTCCTGAGTCTGGGTCGACCGCCCTCCGTCAACTCCTGTCCACCGGCAGTATGGCTGGAGTGCTGGGGGCCCGAGATCCGTCGCGCGCTCCCCGCCAGTTGTAAATGTAACAGGCGCACAGGGTGATCCCCGGTGTCGGGTTTTGGAACGAGCATTGTGCACAGGCTTCGGCGGCAGTGACAAACAGACAGTGGCATGCCCAGACACTAAGGAGCCCTAAAGCCGGGGCAGAACTATGACACCTCACGCGAGTTGTCAGGGACTCGGTGGCAAAACACTGATGCTTCCGACCATGGATGCCTATTGCAACTCCGCCGCTCGCCGACTACTTCCTGAATCGCAAGGCTCGGCATCTCTATACAAGGAGACCGGTCGTTGTCGGTCTCCCAAACCGGCTCAGCGGATCTACGGTCCACGTCTCAGGGTCTAGGACCGGATGTCCCGCCTGCCGATACTGACAGTGTTATGCGCGTCGTGTTGATCCGGCTTCTCCCCTGGCGTCTGAAACATATGCCCCCATCACCCACAAGCACTGGTGGTCGCACGTATGCCAGCTCCGGGCCCGGCGATAACGAGTGGTGGCCGCCCATAGACACCTCGGCGGAAGGTCGTCGACCCCCCACCGGTTAGACAAAGTATTTAACAACGATCCCGAGTGTTCTAGCTCGGGCCAGGTGTCACTGGGTCCCGACGACGAGGCACGCGGCTTTTAGACTACCGGTGTATAGACCGCCGGGATCGTCTCATTTGTGCGTCGTCAGCCCCCCTGACGTTCAAGAGCACCGGCCGCCGCGCGGGAGGGTGGCGACCGCACAGGTCGATCACTTAAGCGGAGCCGTCCTGGTCCCCCTCACACCAGCGCGCAGAGTGGCCCGGTACCTACCATCAACCCACTCAGGCAGTTACGTATTCAGGCTCAGCCGTTCCCGCTCACGCCGGGAGCCAGGTTTCGTGTAGGCACTGACAGTAATAAGCTTAAGACCGGGAGGCGCCCATCCGCGCTGGCACGCACCTCTCCCGCCAACCATTGCAGTACACCCTGATTCACACCTGTCTTACCGCCCGCATTTAGGACTAAAGGCACCGTTCCGCGTCAGGGCCTATATCCCCCGAGGGGAGTCTGGGAAAATGCGGCCATCTTCTGCGGAACGCCGTGTATCCTAACAACGTCCAGCTCTAACTCGGGGACATAGCTCTCCCTCAACGGCAAAGGACCGCCAGCCGGCATGCCCAAACAACGGCCAAGGTGGTACCGCCGTCAGGGGTCAGTGGTGGGTCGGGCTGGCATCTGTCCACGCCTCTCCCTGCTCGCCGCCCATACGCCGAGGTCGACGGAGAGTCACACGGTGCACGTGCATCAACCTGGCCGTGTATGAACAATCCCGCGCGCGCGGGCTGTCGTCCTCATCGGGGCCACCCAGGTGTGTTCAGCGTTGTCCGGGGACTTAAGTTGAGGCCGTCACCGAGTGCCGTGATGGGTGGCCCGTACGACCAACACTGCCTCGTTTCGAAATGCCCGCCCGCTAGAAGGGCCGTACACCCCAGCGAGTACCCCCCCGCTCCCACCCACATTTCGGACTCGTAAAGAAGCCTCACACCGCCTGCGACACCAGGATCGAGTACTGAACCGAGCTTGCCAGTCTTCGTTAGCCCCGTCCTTGCGACCCCTCAGCGACTTCCGTATGCACCTGACCCGTAGCTCGTCCCTAGGTCTTCGAGACACAATCATCTCCGCCTCCGCACGCCGCACTAAATCGGTTTCCCGGAGTGGAGCACTAGCACAATAGCCCAAGTCATCGGGCACGGTTGATTTGGAGACTCCGACGGGGCCCGGATTGTACCCTGGCAGCGCTGCGGTTGGACACACATAGAAGACTCACTCCCCTCGCTCGTTGGTCCCCCCCCTGACCCTCTTGTAATGTCGCGAGATCGATGGGAACGATCTCACAATTGGGCTGCGGGGTGGTGAGACCTTGAGAGCGCTGAAACCAATAGCGTAAGCGTCATGGCGGTGCACGCGCGGCCCGGGCTTGCTTACCGCTTAATCCCACGACCGAGCAAGAGAGACAAGGGCCATGACGTGATTGTTAGAGACGACTCCGTACGGGAGTGTATCACACGCAGCAATATTTTACCGCCTGATCTGGCGAGGGCGGACGCGGCACCACCTCATTCTCCCCCTCTATGCACAGGTCTTTGTCAAACACCTCTCGGCACCTCTGAGGATTAACGGCCCGTCTGTGGAGCCAAGCTCCATTCTAGCGCACCCGAAGCGGATTTCGTACGCCAGGGCCGCCAATGGGTAGGTTCCCGGTGGCTACGCGTGTCCTCGCTTATCCCGTGTTAGGGCTTGCTGTGCTAGCCACGTTGTCCCGACGCGGGCTAAGAATTCCGCTACCCCCGTTACTTGGCCGGTAGTTGCATGCTCCCATCGCCTTCCGTCCACACGCTTCGTTTTCGGCTCGTAGTTCGTCCCCCGGCCAAGGCACTGGCAACTGGATCTCGAAACTGCAGCGCAACGGCAGCTCGGCCCCCTTGGCCCTTGTCTATTACGCCCTTCCCATATCTGGGACTCCGGTATATCAATATGCCGTAAACCGGCCCCCCCGTAGTTCCGTCTAAGCCACCGCGTCCGCCTCATAGCCTGTACTACCACTCGTAGATAGCGCAGTTGGCCCTTCGCGTCCATGGTTAACCGGATCCGATTCCGGTTTGCTCCATGGTTTCCACCAGATGGTGGCGCAGCAATACAGGTGTTAAACTAGCGCCTGCGGCGAGGTCTAGGCCCTGCTCCCCCACTTGTAGCGACGGAGCCCGGGATTCGTATAGCACCGAGGTCAAAGGGCCTTCAGTGTTCCTAGTACGGAGTGCGAGTCGAGGGGCAATCCGAAGAGGCGAAGGCGACACATACGCGTCTTGCTAGCTTCCCCTCGATACCGGCGGTCGGAATACTCACGCTCTAGTCCCGTCCCCGCTTGGCGGCCTTTATGTGGCCCCTACTTCCGTGACACGAGCCCCGCATGTGAGAGCATGCGTCCCTAGGTACAGTGGAAATTACGGCCTTTTCCTCTGACCAATCTAAACGATGCCAGTTATTGATCTGACTTGCGGTGGGTCACCAAATTGGGACCGCAACGTCGCTCATTGAAGAAAGCGTACCAGAGCCAAACGCCCTCGCGTTGGTTGGCTGCCGTCACGCTGCCGATAACTCGGTTTCGGGTCCACTCGCTTCTACACCGGCCGCCTGGTCAGTGCTCCTGCGGACGGGGGGGTGACCGCATTGATCTTTTGTAAGGGCTACATTGGCTCCCATAGCCAGCTACTCTCTGAGGTCCCGGGTCTGAACAAGTGTTCCCAATGCACTGTACCGTGCGCATGCGCCCATTAAATGGAGGACTCTGGTCTTTGTTAGTGCTCGCGGGGTCCCCCGTGAGTGACGCGGTGACCACACAACGCTAACCCACCGTGGCTTGCCACAGGGCTCCTCGATGCACAATTCACCGTCACCTCAGCCCTGCCTCTCAGCCCGAGCGGCACGCACGGTAATCTAGCCCCAGACGTTGTAGCGCCGGCGCACGCCGGCAGGTGGGCATAGATAATTCCGATCCATCAGCTCTGAAGTAGGGACTTGAATCATGCTACACGCGGTGCGATGAGCTGCTCGTAAGTTTTAGAATACTAAAAATGGGCACCGGGCAGCAAGTGCTGGGCGGGCCAGGCGTCAGCGGAAACCAAATCTCGGCGGAAGACTCGGGCCGGGGGTTTCCCCTCCGACTCGAGCATTCTCATCGTTCACGTGTGCCCATGTCAAGTCGCAGTCGATGGGGTCCGCCCTTCCAATTCCGACGGGGTGCCCCACATCAGGGAACTTGCGAAGCAACCACCCGGACTCCCTCGATCGTCCGCACGTTGTTCGCCCGCATTGAGAGTAGCACTCCGGTGTGTGCCAGGGGCGACGAGCAGTCTCCCGAGCTGGGACATAATGGTCGTTGCGAGCGAGCAATAGTCTGCACTCCGGGCCACTGGGGCGCGGGGCTGCTATGTTAAGTCCGTACTCTGGTCAAGCATGGTCCAGCAACACGGGCTGGGCACGGGGCTTGAGCAGCGGCTCCTGTACCTGGTCGCTGGCTCCGACGAACGCTATGTCGCCGCCCACGGCACCATTCCCCAACCCCCGCCCCGATTATACGCCTAATCGATGTGGTAACGCGCCGCCCAGGTTCTCCCTGTACGAGCTTAAGCGGGCTCATAAGGCCAGAAAGTGCTGGCGTGTAGATAAACAGGCTAGTCATCGGTTATAACTACTCTACCACGGGCGCCAGGAGTTGCAATCCACACTCTAGGACGCGATGTCCTCTGACAGCTCGGCTAATCGGAAGCCGCTGTAACTCGGAGGACCACCCCTAACCAGGGCAGAATGTTAACGTCACGGACTGCGATACGGTGGCAATTCAGCACACACCTTCACATACTAGGTCTCTTGGCCGTTGGGCGACGGAGAGGCAGGTTCGTCGACGGCTTGCTGTGGCGTAAATCCTAGTTGCCCTCTACCTGGTGCTAGGGACGCCCCGGCATGGACACTCCCCCCTCGTGCATGCCTCCTTCGCCGCCTAAAAAGCCCCCACATATCCTGGCCCGCGACCTTGAAATTCCCCCCTGCGGTCCCCTAGGCGTCCGCCAGGCTCATTCGTCCGACTTCTACCATCCACTCGTATAGATTCCTTACACGGCCATGCGGGTCCGTTATCAAAACCGCACTTCCTGCTCAGCCTTGGTTACGGTGCCGATAGGCACGGCCGCGGATGCCTTTCGGCCCGCTGCCTTGTCTCGCGCTCTAATACCGGCCGCTACAGCACCCTCTTCATACGGCCGTCTTCGGGGGGCGGCCGCCATGCCTTGGGAAAGCTGCCCATTCAGGTTCGTATTACTCTCCAATATTGTCTTACTCTGACACGGTTGGAAAGCGCGGAGGGATACACCCCCTAGAGCTGCGCTTCAACAACTGACGAGCGTGATTCCACAATCCGGCATTACAACCGGACCACGATGGACCCTTGAAGGACGGTCCGCGGTCTAGCGGAACCCGCGTTCGGTCGGCGACACATGCGTCCCATGATAAGGTTCTGTGCGTGACAAATAATGACGATCAACACGCCATGGTGCGGCCCCGCCTGGGCGCTCATGGAACACAATGTAATTTACCAGCCCAAGGCGGCGTGCACAGCATCGCGCCTACTTGTAGGCAAGAGGGCCGGTGCATTGACGCCATACCGTACAAGTGAGCACGTTGTGTACTCCAAGATGAAGCCGCCATGGCGAACAGGAACGTTCCTCCTGGTGCTGAAATCGACCCTTAGACCTTGGCACGTACCGCTTTGCACTTTTGCAACCACGCCGCCCCAAAAACCATTCGCCGGTGGGCGACCGAAGGGCCCGTGCCCCAAGGGATGCCGGGGTGAACTGCTGAATACATCTGACCAGCCTGGACAATGGCAGTTACCGCCACTAGCTTGTTGGGGGTGTTATCCACTTCGCGTCCCGACGCACACTGAGTAAAACGCCCGCTGAGTCTGACGGTGTTCTGCGACTCCGCGCTGTTTATACGTGATCGAGACTACCTCGCTCCTGCGCTCGAAAACCGTAACTGGCGCGGGGGGCATCGCCTTCTTACTAGGGGCCCACAGCAAAGATCTCTGTCGGACGGGTCACTCGGTAAAAATATCGGTACCGACTAATCCTAAGGATAGCCCCAATCGGGATTATCTCAGAGTTGCGTTGGTAACCAGCAGCTGCGGTGCAAGGGAACGCGACTACTTCAACGCTGCCATACCGATCCCTACCTTACTGACCTTACTCGGCTTCTCGGGCTACGGCTATAGTACTCGTTCCAAACGCCGACAGTCAGCGCCTTGCATGGCCTACCCCGATCCTCCACCATATGTCCTCGGGCTATCCTAGAACCCGCGGAGAGGCATAACGGCGGTATCAGTCCGATCCGCACTACGTCACGGCGGCCTAACGAATTTTCGCATCGACTATTTTAATGAGCTTCGTGTCTATGCTAACCCAGAAAATCCACGTTGCAACGAGTGGGCGGTTAGGGTAGTCATAACAGCAGCACTTCCACCTATAACAAATCGCTATGGGGCTAACCTGTAGGCGATCAGGATCCGTGCTCCACAAGCATTAATGAGGTTCGTATGTCGGTCACAGTCACCGCTTTTGTTGTGCTGGGCTCGGGCACGTATGCTGCGCACTTGCAGTTACACAATTTTGCGAATCGTGCTCTACGATAGGCCTTCTTAGCGCAGATCCGCACCAGGACGGATTCTCTAACACCTAATCGAAGGAGGATCTTTGGTCCGCCGCTATCCGCACCAGACGCACAGAAAGGCACGCGACTTCTTGGCGGTACAGCGGTTGTTTTTCAGTTCCGCTACAGCAGGCCTGTCGCCAAGGACTCTTCGCGCCCCAGGAGTGTTTTGAGCGTCTTATATATAGGGCAGCTTTTAAGCAGGCCACGATTTACCCGAGAGACTGCTCAGTGGTCCGTGCACGGTACGCCAACTTCTACTGAGTGCGTGCCCACAGTCCCCGGTGTACCCAGCCCCTCAGAGGCACCGGGGGTTACCGGGCCCAGCTACCCTAGCACATCCACGACATTCCCTGCGACGGCAGAGACGTTGGTTTGCCCCCGGGACGGCTTTCAGCCTGCACCCTTGTATGCCTTCATGCATATCACCTCCATTCGGTCGTGTTGTAGGGAAACTAAAACTGAATGCATCTCGTGAGAGTACCCCGCTCTTTTTCAAATACGAGTCCCATCCTTCGACAGTAGCTGGTCATTCTATCCGCGTCCGCACCCCGCCGCAGCCTACATATCGTCTTTGAGTCTCGATCACCGTCCTCACACCAACGAGATCAGCGTTTCGTAGACTTGTCGGCGGCCGGGAAGTATGTACCCGGCTCAGCTGGGTCAATTCTATTCATACATCACGGGCAACTCAACCCCCCGCTTTTCTAATGTCCCCTAGCCCTGATTTGTGATAGCTAATTCGCCGGCCCGCGGCCAACCAAGTCGCGGGCATGACCCGCCCCGCGTTCCTTGCTATGACGGGTGCCCATGAGGGAGTAACGTCGATTAACCCGGCCCGAGGCGCGGGGATACCCGGCGGCTCTTGACGTCCGCCAGTTGTGCGAAGGGCTACAGATCTTCAGTTCCCCCAGGCGCTAGGCTCCAAGGTAGTATTCGCTGCCCGTGTGTACGCGTGGCCTAGCCGCCACTACGGAACAGATAGACACGCAGTCGCCACTTGGGCACCTGGAGCGCTGCCTGTGGCGGATAAAGGGCTCGTTGCGCCGAGCCCCCTGGCTTTCGCTACATACACTCTTATGGATCTCAGGTCACCCCGGGCCCACCACATCTAAAAGTCGGTTCGACCCCGATTGCTGAGGCACCTCGCGGGCTTCAACGGATTGGAGAGCAGTTCCACACGATTCCATCGGACCCCGGTCTTTTGGCAAGTCTGGCGGAGCCAGCCAGCTCCTACTATTAAAGAGGAAGACGAAGACGAACATGGCGTCACTCCCAGGTCATCCCCGCGAACTCGGACACAACTTCCACCCCAGCCATGCTCAGGGAACGCGAGCCAGGCGAAACCTGTGTACCGAGCCGCCCTAAAGGTCGGCCCGGCTTGTGATGCTCAACGGCCTACAGACCTGGGATACCCTGACGAGACATGCCACATGGGTACATAAGTACCGCCACCAATCATGGCTGTCCATATACCTGAGGCGTGACGTAGGTATCTGCTCGCAAGCGAAATAGCCCAGGAGCGGCGGGATCGTTCGGCGGTCCGGCGACTAAACTCTAGTGCTCAGTATCACCCTCGGAATGCCGGACTATCCTCGCACCGCAGCGAGAGTCGCCACTTTGCTATGCCGCTTACCGGTTCGCGCAGAGCATGGTCTATGTAATCATCGTGGTGGGGACGAGGGTAGCCGCGACATCAAACCCCCCCGGGCACGTGCCCAATGGGGGAATACAGCCTCTCAAAAGCTCGCTTGCTTTGCGTGCACTTAAGGCAGCGTCCAGCTACCAGTCCGAGCCCATACCACACGTAACCATCAGGCCAAATCGCTACGGGCTACCGGGGACGCATAGTCCGCCTGGGACGCCGGCGGCCCGGCACTGGAGCACCTTGGCGATACGGTGACACAGCCTGGCGTCGGCGATTCCAGACAGGGATCTAACGCCGGATATACCCGGTTCCCTAGCGAGCAGCCCCACGTAGCGCAGACCGTGCCTCCTTCTGCGGCTCGCAACTCCGTACCTCGCCATGGGATGTCGAGGACGCCTAAGTGGAATGCATTTACTAGATTCATCGGCTTCTCTGTGGCGCTCCGGCTAGGCGCCACTTCGTGCAAGACGCCGACGCGGAAACGGCTGTGCAGACGTGTGCCTTGAGGGTTGAACGAAACGGGTTTCGAAACCCACTGGTCGGAAGCCGGGACGATGAGCGATCGCATCACTGAACCTCTGCGGCGCACTACCTAGTGCTCATGATCAGGCTAGGGAAAGATGTGGGAGCGACGGGAATCAGGGATCGATGAAGGTGCCTTGCATCAAAGCGGTGGCCCAATTAGCGACTGCGGCACGTCAAAGAAATCTTGCGTCATATTATAATCGTGACCGCTATCCGCTCGTGGCTTTTGTCCGTTGAAGACTGACAACCGTGTTCGTCTAGTTCACGTACCGATCGTTTCCAACGCTTGAGACCCGCCTGCAGCGTTTTCGGTGATTCTATGAAATAAGAAGGTGAGTTATTGAGGACGGGCAGGAGGAGGCGGGATCCGGAGATCAAACCCTCTACAGAGGCTCTGCCAATAGGCTGCCCCCATCTACACCAGTGTGCGAGTTACGCAAACCTTCGGATCGCGGCTGTCTATCCCGCTCTCCGGTGCCCTGCCTGACCTCCTTGCGCCTGGATGCCCTCAGCTCCATACCGCTCGGGTCGCGCGCGCATCGCCCAGTTCCGGTGCGGCAGCCGCCCGGTATGGACATGCCCAGGGGCGGAACCTGACATAACCGGCTCCCTCACGCGCATAGCCTTTTCCGAAGAATATAACTCGGTGAGGGGCTCGTCACTCCCGAATCTCGCTACCCTTTCAGTGGACGCGGAGATCTGATGATGCCGCACTGCTCGAGCCGCCCCGCCTGGCGACCAGTACAAGGTACGCTCCTAATTTAGAATCAAGGCTCACAGTGACTCACCCGTGCCATGCATGCCCTGTGGTCGGCGACGAGCCCCCGGTGCTCTGAGTCCCAAAATCTGATGTAATTCCGACTTTACGCCGCTTCCAGACCCCTGGACCCCCATTAATCCAGTCGAAAGAGTAGGAAGACCGGGGCGCCGTGCCAAACAAGATACGGTTCCGGTCAACCAACGATCGCATGATGACTTACCCCCTGCGAGAGAATCCAGAAGCATTGCTTCGCCACGATCAGGCGCTTACCCCGGCTCCGGATAGTGGCTATACCCCACATCCCTCAAGACCGGTCTCCAGCCTGGATGGTCAAGCCCGACAGACCCCCGGTGATGCAGGAGAGTACACCTCAGCCCAGGGCCTCGCATCACCCAGGGTGTGTGCGGGGGCGCAGAAGTGCACCGCTATTCCGGCATAGCTAAGGCACGAGGGGCACACGGAGATGAAAATACGTAAGTATCTGCAAGTCCCCGGTGCCAGGTCCGTCCGCATGGTTGGCTACCAATGTCGCGCGGACCTTGGGCACAGCCAGGGGAGGAGCCGCACTGGGGCGAGGGAGGCGCCTCATCCGGCACCGCATTGGCTACGAACAGGGCGTGCTCTCCTCTCCCACAATTTTACCAAGCTAGCCCATATAGTTACAACTTCCTGTGTGCAGAGCACGGCTGCTCTCGAAGTTCCGGTGAAGGCGGCTGTCCTGCCATCCGCGATGGCTACAACGACTCGCAGCTTGTTCACCCAGCGACGGCCACATACACGTGCGCCCGCAGCGCGTTGCCCTTTAGCCCCGACAGTTAGTCTGGAGGGGCCAGGACTTAAGCGATCCTCCAAAGAGAGGTATCTGTGCAACCCCCAGTCAGTCCTGCGCGGAAGCAGGGGGAGCGCCCCACACTGGACCCCGACAGGAAAAGGCTGGCCTTGAAGAAGGTTGACAGGCCACAGCCCCACCCTTTTCCGGCAACGGGGAGGATGGCCCGCCACACCCAAGAACTCGGACAGAACCGTCGACACGTCCTCGTTGGCACTCGTGCTCCTTGGCTGCCGGTAGCGCTCCAACCCGCATAGAGAAGACGAGTTCTTGACTAGAGCCAGAACACACGGCTTGCGCTCGCCAAACATCTCGGAGTTTTCCGCGATCCGCAAACCGTACGCCATCGCCGTCCTGCGCGCTGACCGAGCTATTATCCTCGTTGTACCAAGCCGGGGGCCGCCTGAGGTCATCCAATCGGGCACCCTGTGCTCTCGACTGTCAGCGGGGTGGCCGTTGAGACAGCCAAACCGCGTCCGGTTCCACCCGCTTTTAACTCTCCCCATAACCGGCCTCGCGTCACCGCCCGCTTGCTCGACGTTAAATAATGGGCCGGGGCCAATTCAGATCCGTTCGACGCCAATACTCATTCCAGAACCTTCGCCGGCGACCTAGCCATGGCCGTCGTGCCGAGTGCCCATAGGTCTCCACCAAAAGACGTGGGGGTTTAGCGTTGTACCTGTAAATGGGTTTCTATACATAACGCCGCGCGACTTTACACAAGGGTCGGGACCTCGCTCCCCACTTTACCGTCACTGCAAAGAGCGTGGTGGGCCTGGCGGTTTCGGCCGGGGTCTAAAGGGGGTCCCTGACTAGGCTTCGGACGTTTTTCCCGCTCTAACGGAGCCCCCTTCGTCAACAAACCCACTAGAAACTCGCGCACGCTTCCTAACGGATCTGGGTAAACCGCAGTGACGCTGACGGTAGGGAATCACAGCCTTATCCCTGAGTCGGAGCGCGGTGGCAGATCCCGGGACTACCGTGAACTTCCGGAGCTGGGCGACCGCGTCGGTCGGCTGGCCCAGGCCCACGCTGTCTTATGCTTGCTGCGACGAAGCCTATCAAACCACCGCCCAACATCTCAAGTACCCAGCATGAGATCTTCCAAGCGATTAGCGACGCCTTCGGGTTGTAGGAGCCGAACATTCGCACCTGTAGGGGCGCGCGTGCTGGGGACCTCTGGGCACAGGTCTAAAATCCAGCCCAGTCTTGCCCGTTCCCCAATGTATAGAAGGGCCCCACCCTGCACCAGCCATGCCGTCAAGCGGGCTCCGGTCGCAAATCCCGGAGTACTGGTTAGTACTCCTGGTAACTCTCCCCAAGACTTCTCGTCGAGGTACACTCCGACGGCCCCAGCGAAATTCCACAATCTACGCCAAGGTGGCCTCCCTTAGCGACGCTCCACCTCAGGCAGCAGAGGGCGCAGGACCAAACCTCTACAAACGAGGCGCCCGTGCCCCCTGCTACAATGGCGCCGGCATCCTCGCACGGGCCTTATCTCCCATAGGCGCACCGTATGAACGGGCTACCCATCATGGATCGCGGCCGTCGCCGGGGCTCCCCGTGGGCGACAGAGCATCATACGGCAGGGGACCCTGAGCATGAAGGTGCCGGAGGAACCCGTGCTCATCGCAAAGACCATGGTTCAAGCATCCATCTCTATGTCATCGCCCAAGAGCAAAGCTTACTTCTCTGTACCGCATACCAACTGGCTCCACCGTACGTGGGACGGCCGTGAGGTCGTTGCCCAACATTAGATCAACTTTCACAGCTTAGAAGACACCAACCACGACCGGTGCGGTAGTATGGTGCCACTTATTGCCCGGCGCGCTCATTGCTGGGAGCGGCCTCACTGCAAGTAGTGCAGAGGTGTAAACGGTGTTTCCCGTGGGAGCTAACCTGCGGATCCTGTAGCAAGAGGAGACCCGCGCCTGAAAGCCTCTAACAGACCGCCCGGGCTCCCTAACAAGCTCCCAACTTTTCGTGCATCCTGTCTCCGTACTGAGCGCTCTGCACCAGTTGCCACAAATACGGCACGAGCCGACAATCAGAGTTTGGTACTGATAGGTCGCACATCTTTCAGCCCTGAAACAGCCTTTTTAAAACCGGCATCGTGGCTAGGTCTACAGCCGCGCGTTACACGGATACGGTCGCGGTAAAGCCCAAGTAAATTACATAAGCCAACCCCGGCGGCCCAGCGTCTACGGTGCTGCGTAGGGGAGCGGGATCTGTTGAGCAGAACCAGTTAGCAGGCGCCGCGTCCATCGGCCGCATGTCCAAAACCGCTGAGCTCGGCATGAGGCAACGCTATAGTCGCCGGCTGCTCCCGGTTGGTCATAACCGGAGCCGGTGACCGTTGGAACAAGCATGAGCCATGGGCGATGCATCTCCTAAGGCAACGAGCAGGCTCATGATTCTAGCCACTGCTCATGTGCGGCGGAGTGCGTAGGTTAGAACCTCCACTAAGCTGACTACGCCCCCGCGCGGAAATCCACGCGATCGTGGAACACGGTACAGAAGGTCAAGCCAAATTGACAGGGGACACGTGCGCGCTGAACTCGACTTCTGCATCACCATTCGTCAAATGGAGCGGCGCACGAGTACTACAAGCCGCTGCCTACGGACCTTGGGGATTCCATCCGGTTGCCATCTGAGTAACGGTAGGCCCTAGGTACGTCAAGCTCGGCCCTACCACAGCCCAACCTCGGGGGACACCCAAGACATCACACGCCGAACCTTCCCGCTCCAACAGACTGGGCGAGGACGACCCTTCCTCCACAGCACCCCCCACCCTGTGGTGCCCGGTAGCAGTAAACGGCCCCGTGCGCCTCGCTACCCAGGCCGGCCAGTGGCGTCTTCCCTAAGATGTCAGATGAACTCCTCGAATCCTCTAAGATTAAAGCGTGCTTGAATAAAGATGTCGACCGAAGGGCATAAGCAGGAGGAGCGCGTATACCGCGTTAGTGGTGACGGAACGCCCCGCGCCACGTGTATTCTCCATGATGCAAGCCTTCGTACAGAGGCGAATGTCGGACATCCGAGTTTGATTCTCAGCACCCAGAGTCCTCTGCGGGACCTTGAGGTTCCCCAACTGGGGTCGAGTGAGATCAGCCTGCCGCCCGCGGGCAATCAGAACCACCGACCCAATCTCACTTCAGCTAGATACGGTAGCGGTAGCACACGCCCGGGCCCTAATCTACGGCACCGATGTGGGCACGCACACGTTCCACAGTAGAGCCCCGACGGATTGGCATGCTCGCCCAAGCTCCGTGACATACAGGTAAACCTAGAAGCCGGTGCAGTCGTGCGCTTCGCCCTAATGGGCTCAAATCCCCCGCTGCCCTGATCACTTCCCTGGCAGCACAGGCTCCGAATCCCGCCTAACGACCGTCCGCGCCTATGCCCCCCTATTTCGGGTCGGGGTTATATCGTAGGTAGCGTATTCACTGCGTGTGGCTCTATGCGTGGAGGAATTCGCCGGACCCCCATTATCGCCCCCATCTGCCGGCCGTTATAGGAACACGCATACACGGTCGGGCTTAACGGGCCCTCCCGACCGGGACCGCCCAGTGGTAACTTACACTAGTCTAATAGCAGTAGCTGCCGTCATGCCCTCCGTCACTCGCACCCACTCCTGTGTCACCTCGGCCGAAGGTGACGAGACACGTCATCCCATCCGAGCCCTCGGACTGAGCCCTCAGGGAACCACAATAGCCCACGCGTCCACGTGTTTCGCGGCGGGTCGCATCTCATCACTATCATGGGCAGCCTCTCCGACACGCATGCTCTACAGAGGTGCCGAAGTGACGCGGGCGACGCATGGTCCTTGGAACCACCTTCACGACGCCCTACAACGCTCAACCGTTGTCCGGCCTCGCGGTGGGAAGGGCGGATTGTGCCTAGATCCCCAAGAGGGCTTAAGCACCCAGTCGTCCCGTGATCAGACAAGAAGCACACTAAACCAAAGGAAGATGATCCCACGGAACCGAGACTCAGTGACTGGTCCCACGGACATTGGTCCCAGCCGGGTCGGGCAATGAGAACCCACGCTATGCGATGGCAGTGGAAGACACCGTGATACGTGTTCGATGGAGCGAACCGAGTCTTTGGATGCCGTACATCCTCGTTAAGGTCACTGAACCCAACACCTATTTTCTGCCCGGGATTGAAGGCGCACATGCTTTCTTCAGTGACCACTAACATTGGACTGCAACCAGCGACGCTCCCCGTTCGTCTTATCCCCCTCGAGGCGTTCGCACTGCTTAGATACAGTCAGCGAAGCTCGTGCGACAATGTAACAACGACCCAGCGCCTCAGGCACTACTGGAGTATCGGGTTGTTGACCCATAGCTCCTGATCGGTGTGCGAGTTATCTTTCATCCGGCGCGTCCTGGCGTTAAATCCGTCCCAACTCCCCTTAGCCCGGGTCGACACTCGTCCCCAGATCGCAGACGCCTGTCAATTAAGTGGAACTTCGGACAAAGCCGCTATTCGTCCACGCTGCTGCCCTCAGGACGACCTGATCTTCAACCTCTCACGTCCGGGTCCCCTGCCTGAAGCGCGCGGTTGGCAGGCGCACACGCCCCTACCACCGCCCTGCGCGAACATAGGCACGCAGCACAGTCGTGATCCGGGTCTTCGGCACGCGTGGTGGGCCGAGTGATCTGCGGTCCGGCTTCCCAGACATGTACCGAGGTTGCCCGATACGCTACATCGCGCCCCGGCCCCGGGGTCCGTTAGAAACGGGGGTCTGAGGGGGGTATCGGCTGGGGAAGCGCAGGCCGCAGGTAGGGTTCGCATTCGACGCTGAAGGACACAGAGTCGAGCGGCTGCTTAGTGGCCAGGACCCCGCTTCCGGAGCCGGTTACCCCACAGGAGCCTACTTGGCTCCCTAGTCCCAGTAGTAGCGTTCCGCCCAATCGCGCCTATTGTGTGCTATCACCCCTCACCACATCCCCAGCTTTGGATGGGGGAATGCTCCTGCCCTCGTTCCCTGGATTAGGCCCGAGACAAGCGGGTGACGTCCAGGTGTCGCTCCCACTCCAGCCATCAAGCGCTTAACGAACCATGAATACCCGTGACACCATTATTAGACGCCGAATCACGCTCTTCCGTTGGGCTAAATGCTCGTTGGTGCCGGGCAACAGCGGCCCAACAAAGCGGATTGTGGCCCCTTAAGCACGAGGAGTGCCTAACGAACTCGCGGGGCGACGTCCGCCCCTGCAGGGCTCTTTAGGCAGCGCCGTGGCTCTCCCTGCCACCAGGGGCGGTCGCGATAGTCAGATAAGTCCTACTCGGCCAGGAATACTCCCTGAGCCTGTGAGCCCAGGTTCATCAAATGCCTAACGTTCGGAGGTCGTGCTCGTCATGGTAGGTGATGCGCTCAGCTCGCCAGTGCGACTCTGACAGTTCTGCAACGTACCGACCCACTGGAGGGGGACGTTGCTTTCAGAAATGCGCCCTGGGTCAGGAGCCGGGTGGTTTGGATACAGGGTCGCCTCTTCCTTTTTTGATACCAGTGAACTATGGCCCGAAGCCGCCTCACTGTGTTACCAGCACGGCGGACGATCCGGGTCGCTTAGCGCCACCCAGCGGCCGCCTACCGGTCCAGATCCCGGGGCGGGCCGCCAATTAGGCTCGTGACCAACTGCGCACGGCAACCACGTTGGACCCGCCCCGTATTCCGAGATGACGCGGCACCGTCTTCCGTCTCAGGCGTTGACTGACAGTTCTCCCCAGCTCCTACGGTATGCCGATCCAGAATACCACATCGAACTACTTTGAGGACTGTGACCTCCGCGCCTTCCGGGGAGCCTCTCCCCCCCCGCTCCTTCAAACAACGATGTCGAGTCAGCCAGACGGAGGTGGGTCGTGCACACGTCGTGGGGCAGTTAGTACCTCTGGCGCTGGGCGATTCCCCTATACCCGGGTGAGGCCGACAGAGTGGTTACTAACGGCGTGGAGGAATCTTCCGGGTCACTTATAACGACCGGGAGATCCCGCTCAGGGTGCGGCAATGAGAGGTAATACCGCGCCCCCCGACATATCCAAGGCCCCCTCGTAAACGTCTTAGACGGCGGACTTACCCGCCGGTGGCCACGGTGTGTTGCCCGCCCTCTGGAAGCCGATCCGCCAGCCGGCGTTTCGGCTGCATGGAGGCACTCCGGGACTCACACAGTTGCTCCGTGCCCGAAAAACCAGCCTGGCGCCACCTCGTTCGCTCGGACGCACCCGCCGACCGGATTAAAGCAACGTACCGTAGGAGGCCATAGCAACCGCCATACGACGTAGCAGCTAGCTATGGCGGGGACGTCGCTTCAACCTGCCGCAATGCGTGGCGAGGCGATGTCCCGGCCGGGCCGGTAATCGTCGAGCCGACGCCGGCGGGACTACTCCCGGCAGTCGGAATGAGCCTATCCCGGCTCACCATGGCATGTCCTGACTCCCGTATCGACTACTACCCAATGGTGTTCTCCCACGGGGCGCCCCGTCACGGTGCGCCTAACGTCCTCTTTCCCCACATTTGCCAGGACCCTCACAGGAGATCGAACGAGTTGTGTGTACGGAGCGTTAAACCTTGGGCCTCTAAAGGGAGACGAACTGGTTGGGACGCTACGGGCAGCGGGTCAACAGTTTGTCACGCTCCGAGTACTTGCAGCGCTGGGCGCGTTGATGTTTCGGTCCCTATCCAGCCCAGCAGCAGCGATCCGCAGCATATCGCCTCTGAGCAGCAAAAGGGCGGCAGTGTTTGCTTCGACTACGCGGTACGGCGCTCAAAAGCGGCAGCACGTACTCTCCCCCCAGCCACCGCGGGGGCTTCGCTAGGGGGTCCCTGCCCCATGGCCCGGGTTTGACTCCAAAAGCAGAATCCGAACGAGTAAGAGCTCTTTGACCTCGGGGCCATACGTTGCTTCCTACAACGCCCGCGGTCCGGCGCCCCGAGGCGACACCTTACCCCCTTTGCTTGCAATCAGCCACGGACACCGAGACTCCGAATACCAGGACCGCCGGTCATAGACATTCCGGACGTGCCCCATAGCCGTCAAGTCAGAGTTGGCGCTCCCTTAACTCCCCTCAACTTTAGCGCGAAGGCCCCCAGATCTGAGTAGCTGATATGAGAGGAGTAGGGCAGCTGGTGTACCAGTGCTTACCACCCTGGGGAGCTCACACGATGACTGCCGTAGCTAAGCGCCGTCGGCTTAATTGACGCCCTCTAGCAGGAGGCCAATTGCCCCGCGTGAGAGCGTCGACGAGGGGCCAAGTAACTCACAGCGAACCTCATCGAGCTCACTATCTCAGATTCGGGATCCTCAGGCTATGGTCGGAGCGGCTTGACGGAGCCTACAGACGCTGGGAGTTAGGGTTCCACCGCCTAGCGCCGGCTGCGGGTGGGGTACCCGCTGGTTTCTTTGGGCGACATAATCTGCCGGAAAGTCGATCTCCCAGCACAGTTCTCACAGCGAGTGCATCGCACAGGAAGACCGGGGTAATAGGAGGACCCGGGGAGGAGGTATGCACATGTCGGGTAATCCAGCAATCCACCGGCGTCCATACACCATCCGGTGGGTCACATGCGTGTCAGCGAGGGCCCGCTCCGGCTTCCACTAGCGGTCCACTCGCGTCCACGCCCGCCACCGATAGTCCTCGCCCCCTAGCAAGGCACTAGTGGAGCGACGTCCAGACTCGAGCCATGGAGGAGCGGACGATTGGCTTAATGCTTGAGGAGTATACACGCGAACGAGCGCGCCAGACGTTCTCGCAGCCTGATTCGACAATTAGAAAACCAGCGGCGGGACGTAACACCCCTTCCCTGGTCCCCGGCCAGGCAGGAATTCGACTAGACCCTTGCCTGGGCAGAGGGCGCGAGCCGCCTTACACCCGGAGATCCCGCACCGTGCGGTGCATAGGCGAATGAAAACGCTGGCGTCCTTGCTCGTCCGAAACGAGTTGCTACTACTAACCTATAACGCCAACCGACCGTGCTAGCTGTCAGGGCCTCGGTCGATTCATGACACCTCCTGGACTCGGTTTTGCATTATCCTGATTCGCCCCGTTTGTGTTACCTCTCGACCCCAGCACCCGGCAAACCTATAGCTAGGGGGAGCGCTGCTAACAAAATCGCGCCCCCAGTGCTTTAAGTAATAAAGCCCCCGAGGGCAGCCCGCTGCCAGATAGCAAGCCTTGAACAACATCAGGGTCCAGGTTGCCCTAACTCCTGTCGCGGGTATGAACACGCGGTCCCCTCGGATGACAATCCGCGCGGGGGTCCCAGCCGTACGTACCGGCCAAATGACCCCGACCCGAGCCGGCTGCGGCGTGTGAAGAAGCAAGTCCAGATCCTCCTACAACCAGAATACGGGGTGCACTCGTCCAAGAGGGGCTCGGGCGCCGTCGTGCGTGACAAACCGCGAACCTGAATCCCATTGCGGTCGGGCCATCTGTCATGGTTGTAGGCTTACCAGTGTCCCAACAGCGGAGGACGTTCACCATAGGGCTACCTTGATCCAGTGCGGCGCATGTCTAGGGCCATAACTCTAATCATGGCTACGGATCTTTAGGGGCCTAGAGATACTCTCACCCCGCGAGCGGAACTATGGGCTACTTGCGCCAGCTCCAGGCCGGTAAGCTCTGAGAGGCGCGATGACAGAAGCTCCGTACTAACACACTACCCCGCGATGATGTGCGCTGTCATACGCGTCTTGTGATCCTGGCCCTCAAGCTACTGAGGCAGACCTAGCGCGCCGGTACGCGGCCAAGCCCAGCGGAACGCCGTTCTCTCGGTGTCGCGCGCATAGCGTAACCCATTTACATTGGCAGCAACTCTAAACGCTACCGACCAATGGCAGCGGACCGAACGACCCGGACACGGGCGATCACATCTACGAGCCGCGATCATTGTTGCGCGGTCAGCTGTGTCGTAGGCGCCCTTTGCCGTTCACAGCCTCGTGGCTCCGGGCTCTGGGCGAAAGAAATCTATCTCCTAGGCCTGTGCAGCCCGCGCGGCCGGACAACCTTGTCATTATATGGGGGGGCACCCATCTGGAAAAACATCCGCACTCCTGCCTGCTTCGCGTTTGGAGGTTACCTTGAGCGGGACCCGACAGTTACCCCACGTCTATCAGCCTAAGTGTCGCAACCCAGTCGCCGCCTGCCCCACCTTTTACCAGGTTGCATCCAGAGATCCTACAGACTGCTTGACTTCGGGTCGGGTAGGCGGCGCATCCCCACCCATGCCCCCCGTTACGCGTATAGGTTTCAGGCGGTCATGTCTGAGCTCTCAACCCCGTGGCTACGAGAGACGTCGACGGATCATCACGTCTAAGCACAAGGCGTGTGCGCAGAAAACCGAGTCCATCTTAGCCCAGGGGCTTGTACGCGGGGCCAACACGTCGAGGTCTAGAGTCTCAGTGCCACCGTCGAGCCTCCGAAGGCAACTCCCATGGAAGAGGGCCAGTCCTCCCAATGGTGGTTTGTCCTGGACTCGTGGCCCATCGGCGGTGGATCCGACGTTCCAGCGGAGGTTCCGCCTGACCCGGCCCTGCCAGGGTACGGAAGACGCTAACGATTGGAAAGGGGGGTGCTGTCGAATGTCTGGATACGCTTGTGCCGCGACGCCCATCCGGAAAGCTATTAAACCTCTGGCTGCCATGCCCGCACTCCCACTCTTCCTCCCTTGAAAAGGGGCCAGGCCGCTCACTCGGAACTCGGCGAGTGTTCCACGGTTAGCAGGCGCGCTGCCTTCGACGTGCTTAACCTAGTGTAAGATGGTCAGCTCGCCGCGCATGAGCAGCAGTTGGTCCGCCGGCGCCAGGTCAACCTCGCGGGACGGCCGCACAAAACTGGATCTGGGGCTGAGCCAGGAGAGAACCACTGCGCTAGGAGCACTTTCCCCAAATTCAGAACCCCTGTCAACCGTCGCTCATAGGATCTGGTAGCAGGTAGAGGGACGCCAATGTGAGTGGCGACGACCTGCCGGTGGTAAATCGACAGCCCTAATTCACCTGCCGCTTGATGACAAGCAGAATACCTACTGCGCGGGCGCCCGCCAGTACGGCACTGACCACGGGTGCGGTCGACGCACCGATGTGACGCCTTAGGAGTATCGCGGCGTTTCGATAGTCCCGCGCCAGGCGAGTAAGCAGCGGAGCCCGCTAAGAGGACAACTTACACGCGTCGTGGGCTCGACGATAAGCAGCATCCCTGACAATTAGGCACATATCCGGACGTCGTGGGCCTAAGGCCAGGACAGTAGCGGTTGTGATCCATGCTCCGCCGTGCGCCCCTTGAATAGCGATTCCAGCCGAGCGAAAACCTCAGGCGAATCTTCAGGGGCAGCGCGATATCCAGCTTGGCGCCCCCCTGCCCAGGTATATTCACAGGAATCTGGCACCCGCAGCACCGGCGCAGATATGCGTTACCCGAAGTGCGGAGCAGTGCTTGGATACTGTGAGAGGCGAGTGATTGGTCTTCAGAGCTAGGCGCTGATCGTAAGCAGTCAAGCAGGACTCTTGAGAACAATTGTCGGGCCCGGCAAACGCGGTGTGTTCTGTGTTCCCAGTTCTCGCTGTGTGTGGAATGAATCTCGAGTCGACTACGCATTGTACGCAACTCTCGTAAGATGAGGTCGGGATCTCCGAGCAGATTCCGTGCTCCCAGGTCCGGGTGCAAAGTATATGAAGATAGGGGTCCGGTGCCTCGAGGTACGAGAAGGTTATCATGGTGGCCTCCTTAGTCGATAAAGCCGGGTGCGCAAGCCATTATCCACGAGCCACGCTCACCGCCATCATTACGTTTAAGAGACCTAGCCTTGATCTGGTCCCTCGGACACGAGTACCCGCCGCCGACACGCCAAGCCCCAGGCTCCCGTACAGAGTCGTCTCCGCTACCCCCTACGTATCATGGCTTAATATCGCCCTGTGAGGTAGAAGTATAATGCCGTCATTTGTACGCATGATCTCCCAGTGCCCCGAAATACCTCCAGTCAACCCGAATGAGACCAGTATTATTGGCAACACCCTGAACAAAGCTGGCCGCCCCGAGTCCACCCGAGCCCGGGCGGCCATAATTCCGCCCCCAGAGGGCTGGGACCAGGCGCGCCACGTTCGATGCCTGCAGATGACCACGACTTGGGCGCTCAGCCTTTGCACACAACCCTCCCGTAGGTGGTCGCACCGCCATACTGATCGGACCCACTCCGGGCTGGATTGCGCAGGTGCTTAGCTGCCCTCCGTTCGATACTAGTGTGAACATTTAATCGCTCATCTTGGCACCACTCCCGACCCACTTTGCACCAAGCATGGTCTCCGACCCCCAGTAGCTATCGCAAACCCTCCATCGAACCACCGCCGTCTGTGCCTGCCCCCCAAGACTTCAAAGACGTCATGATGGCGCCCCAACTGTGCCGGATTCGAGGTCCCTGGCTCCGTGTGAAAGCTACACGCGGCAAGGACTCTCGCCCGCCCATGAAGCATATGCCCAAAACGAGCAGAACGCCCGCGCTGCCTCGGAGAAATAAGCTGTCAGGTTACTATCCGACCCGACAGTATACTACCGAGGCGCTCTTCAGGCTATGGCGAGGGCCCCCCACCGGCGCCCATTCCAGACCTGTATCTACCCCTACCCGTATTCTGCAGCAACTTCCTCTGGTCCCAGCGGCGCGTGCCCATGCGGCCAGGTGGGCAACTACAGGAACCGCCATCCGTGTTCTCCCGTACTAACCGCCGCTCGGTGAACTGGGGAACTGAAGCAGTGTAACCAGGTCCGTGTGGCAAGGCCGCGGTGAGCGTAACCGCATTCTTGCGTCTAGGAAAGCTTAGGTAGCAGCAGTGCATGTAGTAGCACCCCGACGCCGGCTCCGGGCGTGGGCATGATGACCGGCCTGCCGTTGGGGCTTGCCCGGCAGGCTGCTCTTCGGAATTATCCTGCACGCACTAGAGTCTGATAGACGTGCGTGGTTCATCGCAACGCATTACAATCGCCTCGGGGCGAGACACGCGCAATTCCGCGTCGCGCCCCGGGATGCTCCCGGCCGATAGGTGGAAGCGCCATGCTCCGGCATGCCGTTGGAGCAGCCCCGCGCACATTGGAGGGGTGCCCGTCTGCCAAACAGATCACGAGTCGCGGATGATCGAGCCCCCCAAGGCTCCTGCAGCCGGCTGGCAGTCACGACTGCACGCCTCCGCGCGACACAGCATAAGCGTCACCGCTCTGCCTCTTTCCAAACCCGTCTGTGGGTATGGCCTGAGGTTCCTAAGCTCACCCCGTATACAACGCGCCGGCCGATTCATGTATCCTGCGACCTTACTTAAGCGTACATCCTACATTAGACCCCAGGGCAACCCCATCGACTACCGCGCGGCTTATACTCCGCCATTCATACCTAGGACTAAGGAACCACCCCATCGGCGTCCCAATCGGGGTCATACGCCGAGGTCGCCAGATGGTCCGAGGAAGTACTAGACGCTCCGACGTGGGGAAGCCCGAATTGGTCCAGGCAGCAGTCAGTACGCGTGGTTCCCGAGGGACCGTCGAGCCGGCTGCATAGCAGATCGGGCGTTGCTACGCGCCGTGGTAACTCACCGTAGTCCCAATGGAGCTTGCGTCTTACAACCCGCTGACCGAACGCGTTTGAATACTTCGCAGCATGAGCGGCCTTTAATTCGCTAGGCTGTTCCGTTTTTCTATCCACCATCGCGACCCGGTTCCTCAACTGCTGGAGTTCGTGCTACAATCGGTGGAGCGGACACCCAGCGGTGTTGAGAATTCAACTCCAACGACCACTGAAGGCCAACGGCTAGACTTTCCTCCTGCGTATCCTTCTCTCCCTACACAACCTGAACTCTTGGTCACTGCGTGGGAGATTCCCCCCGGAGCGGGTACGTACGCTACATGACCTCCTCCTTGCAGACCCCCACGTAACCGCTCCGCCCCCCTACTAATACGTTTATGGTGGGTGCCCACAGACCCATAAGCCCCAAGACGGTGTATGGGACCGAAGCGAAGCCGGCTTTCACCCCGCCTTTTGGGGAACCCACCGGCCCCCCCCCCCGCACGACATGTGCAACTCGGCCGCGATGAGGAAGTGGGCTAAGTCCCGCAAATTAACGCTGAGCCGCCCCCGAGAACCGTCTCGTAGGACTCTCGTACAGGGGTACCCGACTGATGAGCGCGTTGCTGATTCTGTAGCGGCGTAGCGCCGCCCGGCCCTGCTCCAACTAGATGAACATCGCAGGAACCTCCACAAATCGGCGAGCACTGCATGGAAAGGCGCCCGCTCCGTCCCGCCCTCGGTACACAGTATACTGCGGACCGGCCGGGGCACAGAGAGGGGGCACGTTGGGGAGTTACCTCCTTAGAGTCGCCACGAAAAGACCAGAACTTCAACCTCAGGGCGTACCCCACCACCTGCGCTAATACGTGTGAACGAGTGAGCATCTAATAGGGACCTTGAGCCAGCCCGGCGGTAGCCGGAGGCGGAATGGACAACAGGGTTCTGACTACGCGCCTAAGAATCCGCCCAAGCGCCACGCTCGGCGACATCTCCTGCTCCGCGAAATGTAGGTCTGTATAGGTGAACTACCTCCCCGGCTCTCAGTCAGAAGAGTACAACGCGCTCCGCCTTTCCAGTTTGTCCCGCTGCCGCCGAGCCTTCCTCCTGGGATCACGCAACACAGGGACCGGGCCCGCGTGCCGCATGTTACCTACTCGACCCTCCCCCAGTCCGGTCCTCTCCTCATGTATAGGCACACATCACTCCCTGGGGTCAAAACCCCCACAGGCCCGCTGAAGGGACACATCAGCCTTTAAGTATGGAGACAACAGATTCCCCTAGGGATTCCACCCCCAGCCGGTCGCGACAAGCGCAGGTACGTTCCGAAGGCCAAGGACTGGCAAAAAGCGGGGAGCTCTGAAATCAGGAGGCGAGGCCAATAACCCACTTACTGGTCAATCTCGTAGTTAGAGCCGGCGCATCCAGCGGCGGGTCCCGTTAGTGTAGCTCGGTCCTCGCATACGGGACCCGTGGGCCGCGTTGCCGCGCGCACAGTAGCAGCTATCGCCTTCTTGTGGCTTGACCCGTCTCGGACCCGACCGTACGTCGCACTCAAGCGACACCACTAACCTTAACGGACTAACGAGCGGCTAGTCAGACCCCCGCGTCCGTGCGCAGCAGCCGTCCCTAACCCACTCCCCGGGACCTCGCACTAGCAGTCGGGGCGAGCCAGGAATGTTTAGGCCCCCGAGCCCGGCAACAAGGCTCAATGCGAAAAGCTGCGGGATGTACTCTGCGCCTCCGTCCGTACCCGTAGTCCGTAGACTTCGGCGACTGACCGGCTCTTAGCAACTAAAAAATTTGGCCCCCGTCCACGCTTGTAACAGAGTGTCAGCCAACGACGACCCTAGCCCTGCTGTTTGGAAGCCCACGAATTTTCAAATATTGGATACCAACTACCTGAGCGCCGGCACTGCAGGTGTGCGAGAACGTCTTCCCACCGGCTTAGCTCGAGGTCAGAGAGGTCAGAACTACGCTAATATATCGACCGCGAATGGGTGTCGCCCTCCGGCACCGGGGGGGGCACCGCTAGACGAAGAACAGTGGATCAACTGATGGTCCGAGTCCACCACGTGGGCTCTTTCTGCACGCAACAACCCGACGGGCGCTACTAGTTCACTGACTAAGAGCGCACGACGTGGCCGACTGAGTCCTCTTATTTAGAGGCCGATCTAAAGAGGCACGGCCACAAAGTAGGCATCATAGATAGCACCACACGGCTTGGCCCCCTTCCAGACGCGTCTAATGGACAGACTGTGCGGGCCCCAAATGGTGTTGACCCAATGGTTAGTTACCTCCTCACCGTACGACCGGTACTTGCTCACCTAACATCACTACACGTCGCACACAATAACTCAAGTACATACGAGATGCCAAGGCCCACATCGAGGCGATCTCATTGGGGCGTCAGCAGGCGAGGGCGAGTAATACTCTGCGAGGTTGGCTCGACCTCCAAGTCAAATAGATCCCAGGCTGCAGGGCTCAAGGTGGTTCCGTCCCTTTGTGGCTTCTGTCGTACATCGAGTCGACCAGCATACTCAATATCGCGTGTCGAAAAACCTTCCCTACAGCCGCCGCGGACAGGTTTTAAGTGTGCTGGCGCAAAGCTCCGGCGCCCCACTACAGCGTACGTGTTCTCCGGACACCGTGTCACCCCCGCCCGCTATGGGAGCGCCGGGTTCATGGCCGGGCCCACGGGTACCTGTAACCAGGTGGCCCGCGGAGGAGTAGGATGTTTAGAGTTTTGGGCTCTGCTCCTGTATTCAGGGGGTCCGGCGGACGAACCCCGGATAGACATGATCCACTGCCAATGAACGGAGGCGCGATCAGTCACTGGACTTACTCAAGACGGAAAAAACCGACCTATGCTGCCGCTTAGCCGCCGGCGCTTCTCTGACGCTAGGGGTCGCCTGGAACGAAGCACCAGTCGAGCTTACCACGATTTACGCCCGGTTGCCCGTAGTCTCATGATCGTAACCCCGAGCCTCCCGCGCGACACGATCCAGTGCGATGCCGTATAAATCAGGACCGGCCGTCTGCACGGGAATCGGCCTCAGCGCCCACTCTCCCCATGCACGCGCGCCGCAGTTGGCTGCTGTATGCTCCCAAGATCCTCATCCTCGGGAACTTCGGGTCGGAGTCGCATTACGCACAATTGCCGTCGCGGAGAAGCTCCGTGCGGCGGATCAGCACTATTTAACGGACTCTCGGTCGACGTCACGCTTCGGGGAGACTCTACGCGTCTAAAATAGTGCGCCTTAAGCCCGCTTCTTCGCTAGTCCGGTCCGGCATACTTCAACTCCACAGACTGTGCCAGTAGTTACCTCGAGCTCCGTCCGTTTATGAACCGGTTAAAGCGGCTGCTACCGCTGCCACCCTGGAAGCGCTATTACTGGGGTACTTAATTGGCAGAGTAGCCGGTTCCGGGGACAGACCGGACGTCAGATTCCACGGTTCAGTAATTTTTTGGGCGTTCGAAGCTGGAGTCGGGAGTAAATTGGATTCCACCAAACCTACCCTAGACCGCGTACCAAACCGAGTTTTGGCACCACAAAGGTCCTTGACACCCGAAGAGTCCTCCGTCCAGGAAGGGCCGCCCTCCCGCAACCATCCGTGCCAAAAGCGTGTGCGCGGACAAGGAGCCTCGTTTTCCCCCCTCCTATTGCGGCTGGTGTACAGACATAGCTCTACCTGCAACACGACCGTCCTCGGAACCATGCGGGGGCCCTGGGTACCCCATTCAGCGTTAGCGCGTAGCCCCTCAACCGACCGCCGAGGTACCAACAGCCACGGTCGTACTGCACGGGTCCTGTCCGGAAGATCCGCCACGCTTCAAACGCGTAACTGCCCTGGTCGCTGTGCAGGAAGGTACTAAACTCCTAGCGCGCTGTCGTAGAAGCACGCGCACTGCGGATCAACCCTTGGTGTGTCATACTTCCGTGCGCGTCCTACCCACTTCCACCCTCCCCACTGCCGGCTCCTTGGAAAGCGGAGCAAATTAATTTCCCCATACCAGTCTGTCTGCGTTATTGCCTCCCGCGCCACAGATCCTGAAAAAGAGGTCCGTCGAGGGGGCGCTGCACTGGGCTGATAACGCTTCCGTTCCTATGTACAATATGGCGCCTCGGTCCCGCCCGCAGGCAACCTCCCACTTAGCGGACATGACCGTGGGAGCTCGGCCCAGGTATCAGGGTAGGAAGGGCTAATAATCTGTTTTATGCCCCCGGGACTGTAAGCCGCTGAGGGCGCTCCCTGAGCCGTGCACCGACACACGGCTGAGCTCAGGCTGTCCCCGCGACGCCGGAGCATTCGCGCCACGGCTTGGCCAGTACTCAACAACGTGAGGCGGACGTGGTGATTGCACACGACCCTTTTGGAACCCTTGATGTGACGCGTATCGAAGCACGACCCATCGGTAGAGTCGTTCATAATCCTATCTACGGAGAAACGCTCAAGGCCAAGATGATCGAAGCTGTCCTTCGACCCTTGCGCGCAGGGTGGAGCAGGGCTCTCGCAAACCTCGCCAAGACGCCCGTGCATTGGTGTCTGCGCGGCGCACAGGCGGTATGTTGGCCTGACAGTGCCCGAGGAGCTAATACCGAAGCCGACTGGATGGTAGCCATAGTCAGCGGGGTACCCTTCTTTCTTCCACCGGACCGCGCCTCCGTTGATCAAGAAAGAAGGAGTTAGAGCCCTTTCGATTACCTTCGCGGCTAGTCAGTCGCCGCCGGGTCGCGACGTATGGGACCCTATCCCCACCGAAAGCAGGCCGGACTCGGTACCGGCCGAGGAGCCCCGGAAAGCCAACTTTCCCGTGCCAGTAAATGGGTCTCCGACCTCAACCCCAAGATTCCGCAAACCGGGTGCTCCTCGCGAACCGCGCAGTCCCAGGGATTTTCGCAGCCGGGTCTGCCCCGACCACGGCTGAGCCAACTCGCGCATTAGTAGTGCCACACACCCCTAGCCATTCTCGGGGTCCAACAGAACGGCTGTCTGAGACGGTAGTTCCTCTGCCCAAACGGTCGGAAGGGTAGGATTCTCGCGTAAATCTGCTGGTATGATCGCCCCCGAACTCCCGACTAGCGGCCGGAGCGCCAAGCCGTCTGACTGTGCAGTAGGGATGCACTGGTTGCACCAAGTGTTCGCTTGTCATGATCCAGGAGCGGGCAGTAACCAGAGGCGTTGTCTGCATGTTCCGGCCCCAAACGGCCACCGGCCCAACGCAGTCGGTTCCCCATACGCGCAGCCCAGAAGTCAATCACGCCCACTTGCGCTCCTCAACGTAGTGGGGTAACAGCAGGGTAACTTAGATGATCCCTGAATGTGGAAGTCCGGGAAACTTAAGAGCACGCTTCGACACCCGGGGGACCAGAATACCGTCGAGCACACTCAGCCCCGCAGGCCCGAATCCTGGTCGCGGTTGCCCAACGAGTAGGATCGGGCACGGTGGTCTCAGTAGCCCGTGACTGGAAACATGAGCTTCGACGGCCGGCTGGCACTCTTGTACGCCAATCGTACGGGCCGGCTCGCCACGACTAACAGCACTGGCCTTGATCTACCGCAGAGCTGAATATGCCGGCTGCGACCCGCCCAGAAACGCTGAGCTCGCAGATGGTAAGGCAGGCGTGCTCTAGCGGCCAAGTCCACCGACGCGAGCTGGCTGAGCGCGTGCCCAGCCGCTTCAACGCTGTGACCAGCTTGTGACAGTCGCCGCGATGTCGATGCAACGCGCGGTGTTCAGTAGCCGGTTCCTTTGGACCGTGGTGTAGTGATCAACCACCGCGCCCCGTCGCTAGTTTCAGAGAGCTCGCGGTAGGACAGTGACTAGCGCTATCCCCTCTTTGCCGTCGGCCAACAGACAACTACTCTCCGGTTAAGGGCCCCGGGTAATGAAGGCGCATGCGTAACCCCCCTACGACTTTCTCCACAACGATGCCGTATCGTAGCGTGAACCCCGCTTGCTTCAGATCGCACTAGAACCCTCTTAGACAATCTCCCCCAGGGAGGCAATGGTAACCCAATCATCCACCGATGGTGAGTCGCTAAAACCCTCCAGCCCCAATGGGTTGAGACCAACACCGGGGCCCTGGGATGGGTGGCGAAGTCACAACCATGACTCCCGCCGCTCTGGGCGGGCCCAATAACCGTCCAGGAAAGGGCCCCTGTTCGGACAGTATGACCCCGTGCTCAATCACACCTCGGCACCCCTGAGTACAATTCACATGCTCCACCGCTCATACCAGTGAGTCAACGTCTTCGCCCGCAGAGGCATAGCCTGCACGCATCACATGTGACTGTCCCAGAGTACGTCTTCGCTCGAGATTTGCTTCTCACGGCCGCCCTCGGGGAGAGGTCTACCTCCTCTATGTTCGGATAGGTAGTTGCACGAACGGTTTCGGGTCCGAATATATCTGATCTGCGAGTCGCGACACAGCATATGTCTTTCGGTCTCACTGGCGGGGCTCACACTGGGGCGAATCGTAGTGAGAAGCCGGCTTGGTGTGCATCCAGACCAGCAAACTCGGCACGACGGACAGTCCAATGACTCGGATAGCTAGCAGTGCACGTCCTTTAGTCTAACGCTCGTTGGACCGGAGAGCGAGACGCTATCCGGCTTCGGCCCACGCAACACCTAAGCCGTACCCCATCGCACAAACATACGCGCGGTAGCGCTTTCCACGCGCGAATTTCCTTCAAGAGACGCAGGCCGTTCCACCATGCAGGAGACTGAGCTGAGCGGAAGATCCTAGGGCCTGTCTCCATCAACGCCTCCCTGTTATAGGATTAGTCCCCCCATGTGTAAGCCATCCCAGGGACTGGCGCGGGCCAAGCGTGTCAGGACGCCGCGTAAAACAGACTGTGCTAAGTCCGAACGTCCATGAGGTAGGAACCTGCCTGCGCATTAGTGCCTTCTTGTCGCAACCCCGCCGCTTCCGGGCTGCGTTTGAATCAAGCAACATGACAAAGAGGTGGGGTGTCCGCTGCAACCGTGCTAGCCAAGCCAGTGCCAAAAACGGATGAGATAGGAGACGCGCACTTCGATTGAGGCGGCGTTTGTGTCTTACTCCCCTAAATCAAAGTGGACAATCCGAAATCAGCCCGTGAATTAGACCTGGCAACGGGTATTTACCCGGGGGATGCACTAGACAACCCAGCACCCTGCCGCGTCAAGCCCAAATGGGTCTGGGCTTAGCAGACTCAAGGTCAGCATACCTTGACTGTGGTTAACTCGGGCCCGGCCATCCTGGGATCGAAGATCGTCGCCTTAAAAGTTTCCACATACTGGCAGACCCCAGCACTCCAACGTCGCAAGGAACGCGCCACGGCTGGGCGGCTTCCTGCGCTTGACAGCATGCAGGCCCGGGGTTAGTCTTTAACTCAGAGGACATGGAAACAGTCTGGCAGTTCGTAGGCACCGGGGCTAGGCGCAGTCTACGTCGAGAACAAGCCCAGTGCCAACGCGCGGCCCATGGGTCAAGCCCAAGGTTTCGCGCTAGTCATTGGCTACCCGGGCCCGCTAGCCAGTAGACTCCTTAACACTGTACAACGAGGGCGGGCTTGTCGCCTGGGCTTAGCCCGTCTGTACGCGGGGGCTACCTTACATCACCTCCCGGGCCCTGAGTCCACCCCACGGACGGCACCACCCATCTTCAAGTGCTCCGAACCTATTAACCTTCTTTAGCGCGCGGAGCACTCACTTGTGAGGTATTTCGTATGAAGCTTGACAAGCGATGGGCCCTCCGAGCCGACTCCGAAGCCGGCGTGATCCGAGCAGCTGAGGCAATCTATAACCACGTCGTCGTTCGTGTTGGCGAGAGAGTCCGTACTTCGCCGTCCTTGCACAGCCCGGGAATATAGGTATAGTGGATTTCCTGGCCAGCCGGGGCGAACTATACCGTTTGCGGGTATACACGCGCCCGGCTCCACGCTCCAGCGTGAGCCGGGACGTAACCTGACCAGTCTCTCAGATTAGAGAGCGACTCAGCTTCAAACGCCAATCAATCGGTGTCCTCGTCACGGCGTCAAACAGCGCACCTCACGGCAGATCCCGGCCCTTGGCCTCGTTCTACACTCGTGGCCGCCTTTCGGCGCTCGCACGCCGGAACTGACTGGGCGCTACAGGACCATAGTAGGGTCGGCACCCACACCCTGCTGTAGTGCTTAGCGGAACTACCCGAACCCAGTAGGCATGGGCGTCTGGCACCCACACACCCAAATAGCCACTGGACCATAATCTCCCTCTCTATACGGACGCCATCTGGCTGGCTGGCCGCCGGGCCCTCATGCACCGTGTGCTTCAGCCCTGCAATCCATCACAGCACATGGACCCACTAAGTTTTCGAGCTCGCTAGCCCCATCACCGAGCTGGTGTGATTACTATGCGGACAACGCTGGGACACGGGCTCGCGGCGAGATGGAGTGCGGGAAGGGCCCGACGCGAACCACGAACCACGCGGAGTGTGATTGGAACCGACAGTCGTCCTCACCATCCCGCAAGAGGCTTCCCAATACAACGACGATGGGTGAACGCCGGTTATAGGCTCTTCAGGCCTGTTCTGATGCCTGTAGAGGGCACGGAGGTTTACGAACCGGACTGCAACAAACCAGTTCCGCCTGGGGGGTCTCCTTGAGTGCTACCAGCAACTCTCCGGGACCCACCAATGAACCACGTATCGGCACGACTGCTGAAGTGGACCCTCTACCGCCCTAAGGCCGGCAGGGGGCAACGTCCTGCGAAGTATAGCCCCACACTAGACTCAACGGAATACCGCGTATACACGCAGGTAACAGCCATAACGTAGTAATACGGACCCCGAGGTTCCAAATTCGTCGGGAGTTACGGGGCCAGTAGGAGGCCGCTACTGCGAACGTATTCAGCGCAACTACACCGTACTTGCGAAGCTGACCCATTGCATCGTGACATCGTGTTCGAGTTAACGCAAAGCATAGCGACGACAAGCGTTCTACACAAGCACCGTTTCTAACCACGCGGCCAGCAGACATGAGTCAGCGGCCATCGCCGCACCTACCAGCCAGACTAGAGGATAATATGCAAGACGTATGGAGCCGTAGTTTGGCTGATGCCTTGTCCATTCATCGGTCTGCACTTCAGAAAGCGCGATGATCGGTACACATCAGCTGAGTATCCGTGACCCTAGCGATACGCCGGCCGGCAAACTGTTGGACCATTAGACCCAGTACGCCGCCGACTTGGGATTGTGTGCTCCTCCTCGCCCGATCACAAAAGCCCGCATATCGGGCCAAGATGCCGTAATGCAGTCCTGGGCCCAAGCTCGAACGGGGGTATCGCGCTCTAGAAACCCGGGCTGCCGCGTACACAGCGACCCGGACGAATCCGACGGCGACAATTTCGAACAAAGCGTGCCCCGCGCTCGCCGGCACTTAGTGGCAGAGCGCTCTCCGCCTAACTTGCCCACACTAGAGGATTGCTACAATCAGAAGGCCCTGATTTCTGTCAATGCAGGGTGTCCATCGCTCAGCACCCGGGACAGGCTTACGCTGGGTAGTGTTGACACCTATGGACCAGCGCAACGCCTCCCAGTGTCGGTGGCGGGCGGGATTGGTTCGTCGGTGAACCCCCCACCCACTGCGGGCATGGAGGCGCGTCCCACATGACAGATCTTTCGGGTGGGAAGATGCAAGCTAGGCGTTCTCGTATGCTCCACCTGGCTTTAAAGAGGTCGAGCTTTTTCACAAGTCGCACTCCGACGGAGGGCTCTTGAGGTTGTTTCGCTAAGCGGACACCCATCCCCTGCCTGTTCCCGTACTGCGGCCTGTGCGCAAAGTTTGGTTGACCCCATGTTATCGACGGCGCTTCTGAAAGAATTGAGATCGGCGGCGCCGGTGCCGTCGTCGTTAGGACGCGTCGCGCAGAAGAACCCATCTTCCTCTTCAAGAGCCCTAGACACTCCAATCGGCCTCAAAACTAGCTCCTGGCGCGTCGCGGCCCGTCCCCTGTCTCGCCGGCTGTGCAAGGTGCGATAGTTCATAACACGGCCGGGGGCGCGTTTCCGTGCCTGGGGCCTTCATCACTTAAGTAGATAAGCGCCCCTAACGGTTGAACCACGTGCGTAAGCGCGTCACCGCGTCTATAAGAACATAGGAGAGCCCGGAAAATGGAGTGACAACTTTGGATTGTAAGACATCCCTCCGCTAAACCTTGGGGGCAGCCGCCCGGACACAGTCGGGCGTCTCAGTGGCGATGCATCCACCAAGCTGGCCACAGGTGCTTCGGGGGAGACCAACTAGAGGGGCCCCGGCCAAGCTCCCCACCAACATCTTGGTTAAGTAGCGTTTCGGGCCATGAAATTCCAAGCAACAGACATAAGCACCCTCGGGAGTATTCGCCCAATGTGAGTTAATATCCCTATGCGGAGCCACAGCACGGAGTCACGTAGGAAATCACCACGCCCCCGGACACCCTGATGCTTGTGGCAGACCCTCCAGTCCTTGGGCTAGCTCAGACGGAGCGTGGGCTAGAGAACTCGTCCCCCCGGTCGCCCAGACCCCTGTGTAGGGACCAGTCCGAGTAATTAGCCGCGCGAGTCCCTATGGGTTAAGCAACCCTCCAGAGTGATTAGCGCGGCCGACAATAGTTATGTTCAGCCCGCACGTAGGAGTATCATCCGATTACCCCTGGTGCGCTCCCCACTACTGGAATCCGAGCTACGGGCTGCTGTATACTTGAGTACCGGCCTTATGTCGGCTCCCGCGTACCATTTGAAAGGCCCCGAGCAGATCCGCGGACCCACTACACCTCGAGACCGCAGGAGGGCCGGTCCAAAGCCCCTGGGTCGACAACCGCCAAACTGCGTTCCGTTAATTGAAAGGAACCACACGCGCTCGGCACCACGGGCCAACCTGTTCAGGTCCACTCCAACCGGAAGCCGAATAGCCGAACTGAATTTTCAGTGCTACATCATGCAGTGTCACATTTCTGTCATCCCCGCGTTCTGCGATTGAGCGTCCTCAACTAGCATGGAAATCGGGACCGGCTAGTGCTTGAATGCAGCAACACTCCCGAGGGGAACGGGCGGCACGCGTCCGTACCGTTTTATTGGCGGCCATTGATCAACCCCGGCACATTGGGAGTAACGCCATGGGTCATCGGCGATTATGTACGGCGTACGTGCTTATTAAGATCTTCTCCTGCCAGCTAGTACCGCACACGCGATTCCGTGAGGTCAACCCCGAGCCCACCCAGTCTTGCAGCCTGTTGCGGATGAGGCCAGCCGAGAACCTGTAACGATCTGACGGCCCCGCATCCCGGCCGGGCAAAGCAGTGGTGTTTGACGGACGGTTCGGGATTCCTGCCAGCTGGGCCTTGCGGACGTCGTAGTGCGGCATGTAGACGCCGCGCCGAGGGCCAACGTCAGCACTGGAGGAACCAACTGCATTGTCTATATTGGAGCCCCCAAATTACGGCACAGTGCTGTTTTCTCCGTAGTCCAATACCCTTGTCACGAGTCGCCTTGCTCTAAGGGTGTTCGGATCCGAGCAGCTTCAGCACCGATCAAGAAGCACCTGGCCTCACCTTACAATGTACATGTCGCGATCCTGTTGTAGACACAGTACTCTACCTCCCATCGGCACGTCTTGAGTGCTACACACCGTGACAAACGTTAGGTTTTAAGGGGGGCCCGGCCAGTACACGCCTAGTAACCAGAGGGTCACGGATTTTGGTGGGGCTCCACCTGTGCCCACCGGGGGCAACAATTATAGGCAGACCACTCTTAACTTACTCGGGCCAAGGGCGAGGGGCCTTGAGAGCATCCCAGGTATCGATTCTCTGCCCGTAGATGGGATGACCCGAGTAGAGTGATGCGCACTGCACAGATACCTCGCTGATCATAAAGTTGATTGCCGGCGATGCTAGTGTCGAGCCCCAGTCGGCCCACGGGTTAACGCTGGGAAACCTGACCAGATAGCGCTAGACCTCGGGCCGCCACCCCTCTGCGTCAAGTCCGTGGCCCCGTATGTTGGTTAACTGACCGACGCCTCGCCGGATTAGAGGCACCAGAGGATTTCCGGACGGCTGCGCGATACCTGCTCCGCCCACCAATTCCTCCACGGCAGCCACTTGCACTGCTCCGGTAATTAAGAATTGGTCGACATGCGGAGACCGTCTTGTGCCATCTCCAGATTGGCGCGAGGCTCATCCCCGCTCCACTTTCGACCGTCATCTTAAGGAGGTATCCCGAATCTCGCACGACCGACCTGGATCAGTTGTGGAGTTGCCTGGAGACGTAAAATGTAAGGCGATGTCCGTGTTGTGGCTCTCATGCGGCAAAGCCTCACTGAGCCTCCCGGCGCCCATCCGCTAGTCCGGGGGGTCGCGGCTGACCGCCACCGAGTCTGCTCAGAAGAAGATCCAGTCAGTCCGAGTAGCCGCCCTGGAGCGCACTTAGTTGCTTTTGTGCGCAGGCGAGGAGCTCCGCGCCTGCCCGAGTTCCCCGTCCCGCTTCCGCCGCGAGGAGGGGGATGGTGCAATGCTGAGTTTAGTACGAGGTAAAACCTCAAATGGAGGAGGGCCTCCAGTTGATCTGTAGGTGTCCCCCCGCCCCGCTCTCACCTGCGTCGCTCTCCGCCCCCCCAGCATTGCATCTGTGACCCACCCCCCGGCCCATTTCGACTGGCCATGCGCGCGACGAGGCCATTGTCTGGTGTCCGCGTTCCGCATTGGGAACCGTTTCGATTCCAGTATGGGGGGCGCTCTCAGAAGAGAATACAACTCGGGGCACCACATGCAGATTACCAGGCGTCTTCGCGAGTCAGACCATCCTGGACCCCGCGCGGACTGACTGGTGCCCTGTGAGGACCCCCCTAGACCCGGCCCTTCGTAGGGTAAGCGCCGGGGTAGAGAGGGCTTATCCACGCCGGAGCCGTGCTCTTACTAGCGCCTGCGCGAGTAAGCTAATAGCCCACACGGGGGACTCGGTGCTCTTTCAACCTTCCTGCTCTGCGCAGGGATTCCGATGGGGACTACGCCGGATACTTATCTGCAAGATGGGGGCTCCACTGCGTGGGGGCCCACCGGTCTAGACTTACCATCCCAATCCGCAAACCCTGCTGGCAGCGCCACGGGCGCGACGCGCCGCGGTGCTTGATGGGGGTTACCTGACGTTCGGCACGGCCTGCCCGAGCGCTGAACGTTCTCGTCTCGGGTTGGACGACAGCTGCCCACGGTCTTGGGCGTGGGGATGCGGTCCCTTTCTTACCTGAAAACACCCCGTCTCGTTTGGTGCAGATGTCGAGCGGAGTCTATGAGCGGTAATCCACCTGCAACCACCGTCCGCGGATAAGACCCTAGGCTCCCATGGTAACGCAAAACACTCAGGGCCGCTGACTTCCTGCCGCGGCCTATGCGTGAAAGCGAAGACATAACGCCACCAACCGCCAAAGGAATCATATTTGGCATGCGCCTGTCACCCGCCCTGAAAAGTTTATCCACAGCACCGAAACGGTGTCGACGGCCTGCGCCGCCCGCAAGAGACCCATGCGACAGCCCGTTTCTGCTGGAATGATATGCATAGAAGTCATCCTCCGCGTCCGCACCATCTTGTTTAACTTGTGTGTTAAGAGTAGGAGCTTGCCTACTGGAAATCAAATAGTTCTCAGGAACGTCAGGTGCCGTAGGGCCGAGAATGGTCGTGGGCTTCTCTTAAAACATTTCGTCGGGAGCCCGACTACGAGTTCGACCCACGCGTAAAAACCTCGCTGCGAGCCGCCAGCAGGCATGAGCGATGCCTGTGACGCTCTGCACGGAGTGCGCTCGTGACCACCGGGGAGGCGATAATCCGGTTGGTTTGCCCCGGGTCCTGTCGCCGCAACAACCGTCGAAGCGGTGGCAACAGTCCCAGGCTATCAGGTGATAATTCGACAACTCGGGCAAACAGCGGTTCCGAGGTGGATTCTACTTCCCCAGGGCCCAGAGGCGGAGCTGCGGGGAGCCCCTCGTAGGAGGGAGCCCCGCACTCACACTTCTCTATAGCGCTACTTGATTCCCGAGGGACCGGTAAGCGCAACCGTGTTATCGTCGAGATCTCAACGTTATTACACACAGAGCGCCGCCGGAGACCACGAAAAGCGACCGTCCCTTCCAGACCACACGAGGCTGAGTCCAGCATGCCGATGCGCGCTCCTGCGGGTCCAACGCGATGGGGCAATGCGGCCAGCCTCGCGTCGCTTAGCGCTTTTGGCAATCAAACCGGCAAGCTGAATCGTGGTATCATAGGCTGATTGGGCTTTCTGCTCATAGGATGGCCGGCCACCATCCCTGCCCCGGGGCCTTCTAAAGTTCCAGTTGATGACCGTCCGGAGACCCGCACCTGGGTGTAGGTGTGCCAAAGTGCTCCTTGCAACAACCAACTCCTGATCGCCACCGGCCCTGGTCGCGATTTCCTCCCGCGACTGCGACTGAGATAGTCCACCAGTGCGTGTTTGGGATCCAGAACGAACGAAAGCTGGCAGTCCCTAGACTGGATGCAGGCATGGGCTGCTTCAGAGCCGCCGAGCGGCGCCGGGGTCGTCTCGCTGTGATAACTGCCCTTCGGCGATCCCTCGAAGACCTAGCCCAGCATTTACCGAAGCTATTGGCCCGGTCAGGCCACCGGCCCTATGGAACGCGAACGCCCGCACGCCGCGACGTTGCGACCGTGAACTCAGGTACCGCCCCACCCCTCGCTTTTTCTACTGCCTATTAGTTGCGCCTCATATGAGTGGGCCGCGCTCTGGGCGTTAGGGCCGCGCGACATCAGACCCCCCGGGAACGGGAATGAGGACGACCGTATTCTCCCGCTGACCGGATTCTCCTCCCCAATATTCGATGCGCCAGACGTGTTACTCAAGCTACTGTAATTGCTATGGGAAATCGTCCTTCGGCCATAGCACGTGAGGGGATGCGAGAAGCCGCGGGCCGAAGTCGTCACCTAGGGCCAATCCCCTACGTAAGTGTTCTGTAGAGGATCAAAGTCTTGCTGCCGCGGCCGGTATTTTGATCTATTCAAGGCAATATCAGTCGGCCACGCGGACGATCATCGAGACCCACCCGTGCCTTGGTCACACGGTCGCCCCGGACTCGATTCTATGTACGTGCTCGAGTCGCCTATGTACCTTCTCACGAAAGGGCAACTGTTGTACTCCCCAGGGTGCGTAGCCGTTACGGAACTAGTAAGAGGACATCGCGCAGATTATCGCTAAGATACCGAGCATCCGGCAACGTAGTCGCATACGCCCAGTGTGTCAGACCCATAGTAACCCTCCCAAGTGCGGTCGCAATCCTTCCAGGTCAAGACGCGAATTAACTGTGTCCCTCCAGTCGCGTCCGCCCGTGATATTGGCCCCCACCGGCAGTACTACTAGTCCCAATTCCCTCTAACACCGTCCCAAACACCCGATCAAATAAACATGACAATTACTTAGCAACGGTATCTGTGCCGACAGTGCGGGCCCAGAGCCCAAAGGAACTGCGGAGGTAGTTTGGATTACGTTTGGCGTTCCTGAGCCGATCTAAATCGTGGGGATACTCCTCTAGTTGCCTTCCGGCAGCCTGACTCCCCCTCCAACCATACCCAGATGAGAGATGCAACTCCCGCGTTGGGACCTTACGACCCTGCCTGGGATGCGCCGGCTTAACCACCCAGGTAGCCGCGTGGCCGGGCTACGGGCGTACCGCTTCCGGGATTTCGTTGAGCGTTCATGCTCCAATGCCAGCTGGGGGTCAGGCTAGTAACCGTTCCCTTTGGACTAGGGGGAGGTTGAATCCGTCGTACTTAACAACGAGGATTAGTATGCCCAGGGTGCTGCCCGGACAGGGGGCCCGGACGCGTGCGTTCACATCGTCTCAGCAGGGCTGATCGGGGCTTATGGTGTGTTCCACGACCGGAACCTATGTGCGGCTGTACCTCGTCCAAAACGGCCCGTTGGGTGGGAGCATGACGGCGTTCCGGTCTTAAACCTAGTCCCCCGGCAGCGCCCTCCGACAACGGGGCCCGCGCGAGCCTGGGGAGCGCCCGGATCATCGTGGTCCAGCTCCGGCCGTGAATTGCACAAGCCATGCGGGTTCCTGGCGACCGCGGTGACACTGATTGCCTACCCAGAACGCGTCGTGAACCGGTGCCAGGTGGGGGGGTACGACCTTTTACCCTGAGTCGAGTTGGATGCTCACCGATGTCCGCAGGGGGGCGCCGGCCGGCCGCCTTGACTGTCAAGTAAATAACACAGGATCTCAGGTGCCCAATGAAAGAGGGCGTTTGCTTTTTATCAGCGGAGTGGATTAAACCCGGTTCCGCCGAGTCTAGGTTTAAAAAGTCAACAGCCAGATCATCAGGGAATGGGGCCGGTTTACTTGTCTTGGTAGTTCCAACCGGCCAGCGTCTTTTGCGATTCTCAGACGGACACAGCAACTGTCTCGCGAGCTTACGACAGTTATCAGGAAAACGTCTACGCTGTCCCTCGCCCATACACAATGCCATGCTCATCCGAAGCACAGACGGTGAACCCGGGCCACTAGGAACGCAAAAAGATGCCCCTGTGACCCCTGTCAGTGATTACTTCACGCGATCCAGAGACAAACCTTTAGTTCTCTGTAGGCCACGGGACTTGAACTGCGTGGCCGCGCTGTCAGCGGAGTCGCTCTGAGTCCCGTAGAGGCGCCAGGCCCATCTGGTACGGCGACAGGTCTGTACACTGCGTTGCCTACAGACCTCACCCCGCCCAGGCCAACCTCCCGTATGGCTGGCCGTCGCCTGATCGATCTGTCCTGGGAATCGCTCGAGTGGAGCCCGGCCTCCTTGCAAAGGTCGGGTAGCCGCTACGTCACGGGTAGCCACGCCGTCCGTGGCGTAAAACTCTCCGCAGCGCACGATTGGATCCAACGCAGTAGGGCAGTCATACGCGAGGCGCGTTCGCGTCTATCGGCGGGGCCCTTGGACCGAAGCGAAATCCCGATTTGGCCGAGACATTCCATCTGGGGCGTCAGGGGGCAGCCCAGGGCTATTTGGGCCCTTGCACCTCCGCGCATACGAACCTACTGAATTTTCACCCTGCTCGTCGCTGAGTCTCCTACTAACCCTGTCCGACTAACTGAGGATCCGTTCTGTCCTGCGCGCCCTAAAAGCCCGGGTCCATTTCCTGGGGGCCTCGGGGGCCATTAGCTCGACACGCATCCGACGACGTCAGAGTCGAGTCTGATTGGTTGTCCAGTAGTCACGCAGTGCCTGGATGAGGGGAGTCGGCAAAGGAATGTCCCGGGGGAGTAACGCAGCGACGCAGTGCGTAAGGGCGGTCGCAGAACGCGTACGATCAGCCTACACGGAAACTGTTCTCCCGCCACGCCAGTGTGCTCCTACCGTTGCCAAGATCAACACCAGACGGTGAAATTGGGCAACGTTGTCCTTAAAAGCTCGCACTTACACGCACGCTATGGACTCCGAACTACCGGACCTCGCGACCGCCCCGGCGCGGGGAGTCATTAGCGTTTGAGCCTGTGCGCCATGCACACTGCGCCTGACTGCGCAGATGTTCGATCGGTCTTTACCCGTGGGGCGGGTGAGAGACGACGGCCGAGCCCCCCAATGCCGGTTTCGTAACAGAGAAAAGAAATTCTGTTAGGTACCGCCAGTCCAGCGTCGCCCCCCCCGGCTGCGGGAGCGGTTTTGCTAGGGTACGACCGATCCGGGCGCGGCACGTTGACGTTCGGCTGTGTCCGTGGGCATGCGACGGCCCGGACCTTCGTACACACGCCATCACACGTTGGACCTACCTGTCGAGGCGCTCAGCACAGCGCGTATTGGTGCTGGCGACACCATTGCCAGTATGTTCCTTCCTACGCCCGTAAATGTGTATGGGGCTATTCGAGATACTAATCGGCAGCAAATACTCGTGTATGTTACTCAAATCGGGGACTAGTGGAATGGCCCCCCGCCTATGTAGACGCACGCCCAGACGGTGTCCCGACAATCTCGGCAAACCTGGACAAACCTCTCTGGAGCGCTAACTTCGAGCCCGGTGGCGGGCAGTTAGACGGGCACCCAGTCCCGGGCAAATTGGCGGCAGACTATTGAGCTGGGTGGTGCATAAGCAGGCACGCAGACAATATGTCGAGCCAACCTAGGCAGGTCCCCGCCTGACCGTATGCCGTGACCGTGACGACACTAGCGTCGGCAACCATCCACGACGTGGCTTAGCTGGACACACGGCAGGTGGCACAGCTCACAGCTGCCCTAATTTGCGTATATCCTGCGAGATTTGTAGCGTCCAGACAGAGGTCTAATTGGCAGCATATGCGAGTCGTTGTAAGCTGCAGTTGCGCTTCGATCTAACCTGGGTCCAAACGAGAGTCTGAATCGTCGGAACCGACGGGGCTCAGGTTAGCGGACAACCGGGATCAGGTTCATACCGCCGAACACAGATTAGCTCTATAGCTCACGGGAGCGGAATCGCTCAGCTGTGCTTTTCTCCTAGCTCTTGACGGTGCTTATTAACGGTTCATACCATGCTTCGCACCCGCCCAACGCCATCTGAGTGCCAGCGCGGGTCGCGAGACTGCGCGTCAGAGCCCGAGATATTGGCGGATGCCTCCTCCGCCCTCTTGCACCCCCGTGGGTCGGTTGATCGGTTAGAGCGCCGGCAACGGGAATGCGGGAGGACGTCAAGGAACGGGCTACGGTATCACTGCCCAAAGGCACATGCTGCACCCCACCCGTTGCTACTGCAGTTTCAGCCCTTTCACCGGACTCGCTCAGAGACATCGTGAGGCTGTATACGCGCGAGATCCCCTCGACGGACATGCCAGGAGCGGTCAGCCGTGTTAACGAACCCCCGTGGCCGCAACGGCAATCAAGATACAGCGCGTTACGGCTCAGGCCGGCAAAGCTGCCGCACATGGGTTCACCTCTTGGGCTTATGTATCCCCACTAGTTGCATATGCTCCCACCACGCCGTATATGCAAACCCCGTGCGTAGGTCAAGAATTTCGCGCAAGAGCACGGCGTGGATAGTCCCCCACTTGCCCTGGTGACACCCTTTCTGGTAAGTGCGGCGGTACCCCGATAATCCATATCATCGGCGATGGATGCAGAAAGCCCGCCCAGTTGCGGCGACATGGCGACCTGCAAAAACCGCCACACTCTCCCGTCCGCCACGATTGGGATGCACTCCTTTAGGCGGTCATCCTCCACCCGCTTCCTTGCTCAGAATTCAATCCCACCGGGACTTCGCGCTCCTCGAGATCCGGCTTGCCTCAAGGCTGGACGTTAGAACCCCCACCGTTCTGACCGGCCCCGACCCCACCTAATCGCCGTCAAGTCTCCGGCAGCCATAGTGGCGGCATCCGATACCACCCTTAGGAAGAGCGAGGGTACATCTAATTAGGCCCCGTATTTGGACCGCCTCAGCCGTCGTACCAAAGGTCAGGGAGGTGATGACCGCTAATGCCTCAGAGCGTTATCTAGTCGCCTCAACGCCTTACCGACACCGTCTCTCCTGCGGTGCTGCCAGTGGTCACTCACGGCCGGTTCTACGTCGGGGCCAAAACGCGAACGGTCCAACCCTTCGGTTTTGACGTCAAACCGTTTGAGACGGCGGCTCGCCTTAAAAACCTCCCCTACCCGTACCGGACGCCGCTTATCCATGGAGCTTGCAGGCCCAAAGCTAGATGGATCCCTAGTCGTTGGAGTCTAGCTTGTAACCGACGCCTGACAGTTCATCCTGGTGGTATCCTCCCGCCAGGTCCGGAAGTACGAAGCAACAGGCGCCAGATGCCCAAGTTATACTATCTCCCCCGCACGCGCCTGTAGCAGGCGTGCTTGACAGTGCCGTTAGGCAAGAACAGATCGTCTGCAAACGTGCGTCGAGCGTTTTCTCGCTTGGCGCACCAGGCGACCCTGAACTATCCACACTGCACCACTGCGGTACACGATGATTGAAGCATCCGGGACTTGTCGCGGCAAGCCCTCGGAGTCGGCGATCGTATGCCAGACTCGGAAGACCACCCGATCGCACCCTGCCTCGGTTTTTAGGGGGCGAATGGCCGACAGGAACGTTCCCCTTCCGTGCTCTCGGTGATTGGGCGCCCTAGGCGTCGCAGACCCATACGGCGTGTCCTGCGGCCCAAGACTGCCCACCGTGCCCCCGCGCGTACGGAAGAACACCTATCAGCGGGCCTCCTATTACGGTATGACGCCTCAAACGACATGATCTCTGGTCGCCCAGGTATCCATCTGCCGCTCTAGTAGGGTCGCTCCACGTCAATCAAACCGGGCCCTCCCCGCAACGCACAAATACGCACATCCGGACCGTCAACCCCACCATACAATACCATCGTACGACAGAGGCCCGCCGACCATCCCGATGTGGTCAGATGCAGCCCCCTATCATCGTGGCGAGCCTCCGAGAAAGCTACATTTTATGGTGGTCCCACGGCCCCCGCAGCCGTGCGCGACCGTCTTGCCTGTCTGACTGCACCAAGAAGGGACGGATTCCGTAGACAGTCAGGGGCGTCCGTGACTTTTCCTTGACTCGGTCCGAAATGGTGGCTGTATCGCTCTACACACTCAGAAAATACGGGACAGACGCCACGGGAAGGGAAGCTGCGCGCCGCCAATTCGGGTGGTACGGGAGCGCGGGAACAGCAGGGGTTAGACCCTCGGTGCATGCCACGGCCTCTCGACCCATGATAGACGGCTGTCAACAACGTGTCAGAATGCCTCCCACCAAGAGTGGCACGTGCTGCGTATGGCACCGCCTCGCCCGCATCCATGTTCTCTCCCTTGAGGCCTGCTCTGTAACGATACCTTCCCCCCCTTCACGACCAAACATCAACATGACAAAGCTCTTGCCACGCTGCGGCTCTATGGTTCTTGGCCCCGGTGGTTAGTTCATGGACAGGTACCCGCAGTAGTGGGCAGACAGGCGAGCCACTGGTGAGTGTATCCCCTAATCGAACCTTCCAAAGGTGGCGCTGGCTGACGACCCATAAAGAGCCTATTCCATGGACCGCCGCACTCCCCCATGCGACTTGGTTCCCAACCCTGATAAGTCTTCAATCGCATTCGCCATTGCTAGGTCCTTACGACTGCCCTTGGTCGATTAGGGCACAATCGGAGTTGACGCGCCCGCTTCACGAAGAATCGCGCGTCCTGTGATCGCAATTGCACCGGTTAAAGGACGTGACTGCTGCGTCACCAGGATCAGTTCCATGGCTTGTCGAACAGTAAATACCACCCCTCTCTGCAGGTCCGAAAGGCTCGGCCCTCCACATCGACGTGGACTTGAATCGTTTCGCGGCCTTAGGCGACAAGCGGGTAGCCCACCTATTTATTCACGTCAGTGACAGTATGTCTGAACGTCCCAGGGGCGTCTATCCTGGCGCGACGGTAACGGATAATACAGAGACGTCGGGCGCCGGCGTACAGGGTACAGCTGGCCGCGACCTAGGCCCCTGTGCCCTGTGTACTTCATTGCCCCTGGTGGGAGACTCGGCAGAGTAAGCGGCGCTTATAGCCTACTAGATCATAGCCGCGTGCTACTTCTCCCGCATACGCTACAGGGGCTCCCAGGAGCCCTCACATTATAGCCCGGCCTAACAATTGTCCCCGCGAAGCGACCTCGCACCCAAACAAGAAGAACCTTGCGGAGGCCGCTAGCGACTTCGGCACCTTCACCCTTCGCCCCTAGCCTCCGTGCACCTGCGCCCACTGAGGAAGGGAACGCACCTATCTTGAGGCCGTGAGTCCGTAAACTGGACGAATCCTAATTGCGCGGTAACCCCACCCCGGCTCTGTGGCCACGAGCCTCGTCCCAATCCAGGCCGGCCCGAGACGTGGGGGCCTGTTGCATTCCATCACTGGTCCTTGACGCTGATCCGTGACCTAGCGAGGCTGTAGAATAACCGCGGCGGCTAAACAGTCCAACAACGGCGATCGCCGTAAGCCTACCCGGCTGGAACACCCTGATCGAAACGGGAGCGCTTCTCGACAACTTGTTACCTCGCCAGGATGTCGGGTGCGCGGTCGGGGATCCGACACAGAGCCTTGACCGTATGCGCAAAGAACCTGACCCTGCAGCGCATTGACAATGGGCCACACGCGCCGCAGCGCCTATTCAAAGCACGGACTGGGAGTAAAGCTAGTCTCGTACCCTCGAACGAGGGTAGGTAGGGCCGATGCATCGACTGAGAAGGAGACGCACTGCGGTTCCGCCGATACCGATCCTGCTGTCCATGGGACACATACCGTGCCGGCCCAACGAGGGAAATCATCGCCCGCGTGCCGAGAGCCTCAGCGTTTTACGCAGAACTAATCACTATTAGGCGACAGTGAACTACCCGTCAGGATAGCCACCCCCAACTCCCGCCCGAGCCATAAATGACCCGCTATATCCCGGGATGGTAGTCAAGTCGTCACCTAGTGTGAGTGGGAGCCACTTCAGCCACGAC
